# Supplementary material for: (2-Meth­oxy­benz­yl)(2-meth­oxy­benzyl­idene)aza­nium (2-meth­oxy­phen­yl)methanaminium tetra­chloridozincate(II) monohydrate
Source: Acta Crystallogr Sect E Struct Rep Online. 2010 Jun 16;66(Pt 7):m791. doi: 10.1107/S1600536810021793 (PMC3006710; doi:10.1107/S1600536810021793)
Supplement: Supplementary file 1 [file e-66-0m791-sup1.cif]

##############################################################################
###                                                                        ###
###        Electronic paper (Acta Crystallographica Section E)             ###
###                                                                        ###
##############################################################################
#                                                                            #
# This CIF contains the data in a paper accepted for publication in Acta     #
# Crystallographica Section E. It conforms to the requirements of Notes      #
# for Authors for Section E, and has been peer reviewed under the auspices   #
# of the IUCr Commission on Journals.                                        #
#                                                                            #
# Full details of the Crystallographic Information File format               #
# are given in the paper "The Crystallographic Information File (CIF):       #
# a New Standard Archive File for Crystallography" by S. R. Hall, F. H.      #
# Allen and I. D. Brown [Acta Cryst. (1991), A47, 655-685].                  #
#                                                                            #
# The current version of the core CIF dictionary is obtainable from          #
# ftp://ftp.iucr.org/pub/cif_core.dic. The current version number is 2.4.    #
#                                                                            #
# Software is freely available for graphical display of the structure(s) in  #
# this CIF.  For information consult the CIF home page http://www.iucr.org/  #
# cif/home.html                                                              #
#                                                                            #
# This file may be used for bona fide research purposes within the           #
# scientific community so long as proper attribution is given to the journal # 
# article from which it was obtained.                                        #
#                                                                            #
##############################################################################
                                             
data_global
_audit_creation_method     CRYSTALS_ver_12.87
_journal_date_recd_electronic     2010-06-06
_journal_date_accepted     2010-06-07
_journal_name_full     'Acta Crystallographica, Section E'
_journal_year     2010
_journal_volume     66
_journal_issue      7
_journal_page_first     m791
_journal_page_last     m791
_journal_paper_category     QM
_journal_coeditor_code     HB5489
_publ_contact_author_name     'Cherif Ben Nasr'
_publ_contact_author_address
; Laboratoire de Chimie des mat\'eriaux
  Facult\'e des Sciences de Bizerte
  7021 Zarzouna
  Tunisie
;
_publ_contact_author_email     cherif_bennasr@yahoo.fr
_publ_contact_author_fax     ?
_publ_contact_author_phone     ?
_publ_section_title
;
(2-Methoxybenzyl)(2-methoxybenzylidene)azanium (2-methoxyphenyl)methanaminium
tetrachloridozincate(II) monohydrate
;
loop_
    _publ_author_name
    _publ_author_footnote
    _publ_author_address
    'El Glaoui, Meher' .
; Laboratoire de Chimie des Mat\'eriaux
  Facult\'e des Sciences de Bizerte
  7021 Zarzouna
  Tunisia
;
    'Jeanneau, Erwann' .
; Universti\'e Lyon1
  Centre de Diffractom\'etrie Henri Longchambon
  43 boulevard du 11 Novembre 1918
  69622 Villeurbanne Cedex
  France
;
    'Zeller, Matthias' .
;
 Youngstown State University,
 Department of Chemistry
 One University Plaza
 Youngstown
 Ohio 44555-3663
 USA
;
    'Lefebvre, Frederic' .
; Laboratoire de Chimie Organometallique de Surface (LCOMS),
 Ecole Superieure de Chimie Physique Electronique
 69622 Villeurbanne Cedex
  France
;
    'Ben Nasr, Cherif' .
; Laboratoire de Chimie des Mat\'eriaux
  Facult\'e des Sciences de Bizerte
  7021 Zarzouna
  Tunisia
;
data_I
_audit_creation_method     SHELXL-97
_chemical_name_systematic
;
(2-Methoxybenzyl)(2-methoxybenzylidene)azanium
(2-methoxyphenyl)methanaminium
tetrachloridozincate(II) monohydrate
;
_chemical_name_common     ?
_chemical_formula_moiety     'C8 H12 N O +, C16 H18 N O2 +, Cl4 Zn 2-, H2 O'
_chemical_formula_sum     'C24 H32 Cl4 N2 O4 Zn'
_chemical_formula_iupac     '(C8 H12 N O) (C16 H18 N O2) [Zn Cl4], H2 O'
_chemical_formula_weight     619.69
_chemical_melting_point     ?
_symmetry_cell_setting     triclinic
_symmetry_space_group_name_H-M     'P -1 '
_symmetry_space_group_name_Hall     '-P 1'
loop_
    _symmetry_equiv_pos_as_xyz
    'x, y, z'
    '-x, -y, -z'
_cell_length_a     8.0884(9)
_cell_length_b     12.424(2)
_cell_length_c     14.678(2)
_cell_angle_alpha     98.230(10)
_cell_angle_beta     97.430(10)
_cell_angle_gamma     90.290(10)
_cell_volume     1447.1(3)
_cell_formula_units_Z     2
_cell_measurement_reflns_used     5313
_cell_measurement_theta_min     2.99
_cell_measurement_theta_max     29.24
_cell_measurement_temperature     293(2)
_exptl_crystal_description     'block'
_exptl_crystal_colour     'colourless'
_exptl_crystal_size_max     0.54
_exptl_crystal_size_mid     0.47
_exptl_crystal_size_min     0.25
_exptl_crystal_density_diffrn     1.422
_exptl_crystal_density_meas     ?
_exptl_crystal_density_method     'not measured'
_exptl_crystal_F_000     640
_exptl_absorpt_coefficient_mu     1.249
_exptl_absorpt_correction_type     analytical
_exptl_absorpt_process_details
;
(CrysAlis Pro; Oxford Diffraction, 2009; Clark & Reid, 1995)
;
_exptl_absorpt_correction_T_min     0.576
_exptl_absorpt_correction_T_max     0.749
_exptl_special_details
;
;
_diffrn_ambient_temperature     293(2)
_diffrn_radiation_type     MoK\a
_diffrn_radiation_wavelength     0.71069
_diffrn_radiation_source     'fine-focus sealed tube'
_diffrn_radiation_monochromator     'graphite'
_diffrn_measurement_device_type     'Oxford Diffraction Xcalibur'
_diffrn_measurement_device     'Area'
_diffrn_measurement_method     \w
_diffrn_detector_area_resol_mean     ?
_diffrn_reflns_number     12584
_diffrn_reflns_av_R_equivalents     0.0275
_diffrn_reflns_av_sigmaI/netI     0.0455
_diffrn_reflns_theta_min     3.00
_diffrn_reflns_theta_max     29.46
_diffrn_reflns_theta_full     26.215
_diffrn_measured_fraction_theta_max     0.818
_diffrn_measured_fraction_theta_full     0.996
_diffrn_reflns_limit_h_min     -10
_diffrn_reflns_limit_h_max     11
_diffrn_reflns_limit_k_min     -15
_diffrn_reflns_limit_k_max     16
_diffrn_reflns_limit_l_min     -19
_diffrn_reflns_limit_l_max     19
_diffrn_standards_number     0
_diffrn_standards_interval_count     .
_diffrn_standards_interval_time     .
_diffrn_standards_decay_%     ?
_refine_special_details
;
Refinement of <i>F</i>^2^ against ALL reflections. The weighted <i>R</i>-factor
<i>wR</i> and goodness of fit <i>S</i> are based on <i>F</i>^2^, conventional
<i>R</i>-factors <i>R</i> are based on <i>F</i>, with <i>F</i> set to zero for
negative <i>F</i>^2^. The threshold expression of <i>F</i>^2^ >
\s(<i>F</i>^2^) is used only for calculating <i>R</i>-factors(gt) <i>etc</i>.
and is not relevant to the choice of reflections for refinement.
<i>R</i>-factors based on <i>F</i>^2^ are statistically about twice as large
as those based on <i>F</i>, and <i>R</i>- factors based on ALL data will be
even larger.
;
_reflns_number_total     6583
_reflns_number_gt     4644
_reflns_threshold_expression     I>2\s(I)
_refine_ls_structure_factor_coef     Fsqd
_refine_ls_matrix_type     full
_refine_ls_R_factor_all     0.0564
_refine_ls_R_factor_gt     0.0358
_refine_ls_wR_factor_gt     0.0827
_refine_ls_wR_factor_ref     0.0869
_refine_ls_goodness_of_fit_ref     0.983
_refine_ls_restrained_S_all     0.983
_refine_ls_number_reflns     6583
_refine_ls_number_parameters     329
_refine_ls_number_restraints     3
_refine_ls_hydrogen_treatment     mixed
_refine_ls_weighting_scheme     calc
_refine_ls_weighting_details
                 'calc w=1/[\s^2^(Fo^2^)+(0.0435P)^2^] where P=(Fo^2^+2Fc^2^)/3'
_atom_sites_solution_hydrogens     geom
_atom_sites_solution_primary     direct
_atom_sites_solution_secondary     difmap
_refine_ls_shift/su_max     0.001
_refine_ls_shift/su_mean     0.000
_refine_diff_density_max     0.717
_refine_diff_density_min     -0.637
_refine_ls_extinction_method     none
_refine_ls_extinction_coef     ?
loop_
    _atom_type_symbol
    _atom_type_description
    _atom_type_scat_dispersion_real
    _atom_type_scat_dispersion_imag
    _atom_type_scat_source
    'C' 'C' 0.0033 0.0016
                         'International Tables Vol C Tables 4.2.6.8 and 6.1.1.4'
    'H' 'H' 0.0000 0.0000
                         'International Tables Vol C Tables 4.2.6.8 and 6.1.1.4'
    'N' 'N' 0.0061 0.0033
                         'International Tables Vol C Tables 4.2.6.8 and 6.1.1.4'
    'O' 'O' 0.0106 0.0060
                         'International Tables Vol C Tables 4.2.6.8 and 6.1.1.4'
    'Cl' 'Cl' 0.1484 0.1585
                         'International Tables Vol C Tables 4.2.6.8 and 6.1.1.4'
    'Zn' 'Zn' 0.2839 1.4301
                         'International Tables Vol C Tables 4.2.6.8 and 6.1.1.4'
_computing_data_collection
;
CrysAlis Pro (Oxford Diffraction, 2009)
;
_computing_cell_refinement
;
CrysAlis Pro (Oxford Diffraction, 2009)
;
_computing_data_reduction
;
CrysAlis Pro (Oxford Diffraction, 2009)
;
_computing_structure_solution     'SIR97 (Altomare <i>et al.</i>,  1999)'
_computing_structure_refinement     'SHELXTL (Sheldrick, 2008)'
_computing_molecular_graphics     'SHELXTL (Sheldrick, 2008)'
_computing_publication_material     'SHELXTL (Sheldrick, 2008)'
loop_
    _atom_site_type_symbol
    _atom_site_label
    _atom_site_fract_x
    _atom_site_fract_y
    _atom_site_fract_z
    _atom_site_U_iso_or_equiv
    _atom_site_adp_type
    _atom_site_calc_flag
    _atom_site_refinement_flags
    _atom_site_occupancy
    _atom_site_disorder_assembly
    _atom_site_disorder_group
    C C1 0.2523(3) 0.0313(2) 0.58855(19) 0.0669(8) Uani d . 1 . .
    H H1A 0.2600 -0.0055 0.5272 0.100 Uiso calc R 1 . .
    H H1B 0.1579 0.0778 0.5869 0.100 Uiso calc R 1 . .
    H H1C 0.2392 -0.0214 0.6292 0.100 Uiso calc R 1 . .
    C C2 0.5461(3) 0.04191(18) 0.63917(14) 0.0377(5) Uani d . 1 . .
    C C3 0.5657(3) -0.06829(19) 0.61983(16) 0.0486(6) Uani d . 1 . .
    H H3 0.4754 -0.1130 0.5916 0.058 Uiso calc R 1 . .
    C C4 0.7185(3) -0.1128(2) 0.64206(17) 0.0559(6) Uani d . 1 . .
    H H4 0.7313 -0.1875 0.6285 0.067 Uiso calc R 1 . .
    C C5 0.8521(3) -0.0475(2) 0.68406(17) 0.0535(6) Uani d . 1 . .
    H H5 0.9549 -0.0779 0.6999 0.064 Uiso calc R 1 . .
    C C6 0.8333(3) 0.06297(19) 0.70261(14) 0.0421(5) Uani d . 1 . .
    H H6 0.9247 0.1070 0.7303 0.051 Uiso calc R 1 . .
    C C7 0.6816(2) 0.11022(17) 0.68108(13) 0.0331(4) Uani d . 1 . .
    C C8 0.6598(3) 0.23148(16) 0.70157(13) 0.0367(5) Uani d . 1 . .
    H H8A 0.5629 0.2461 0.7336 0.044 Uiso calc R 1 . .
    H H8B 0.7568 0.2646 0.7418 0.044 Uiso calc R 1 . .
    C C9 0.5018(2) 0.31536(16) 0.57852(13) 0.0331(4) Uani d . 1 . .
    H H9 0.4129 0.3162 0.6129 0.040 Uiso calc R 1 . .
    C C10 0.4693(2) 0.35513(16) 0.49025(13) 0.0326(4) Uani d . 1 . .
    C C11 0.3132(2) 0.39947(17) 0.46852(15) 0.0390(5) Uani d . 1 . .
    H H11 0.2380 0.4048 0.5117 0.047 Uiso calc R 1 . .
    C C12 0.2683(3) 0.43548(18) 0.38452(16) 0.0485(6) Uani d . 1 . .
    H H12 0.1641 0.4649 0.3709 0.058 Uiso calc R 1 . .
    C C13 0.3800(3) 0.42721(19) 0.32143(16) 0.0536(6) Uani d . 1 . .
    H H13 0.3498 0.4506 0.2643 0.064 Uiso calc R 1 . .
    C C14 0.5355(3) 0.3854(2) 0.34018(15) 0.0469(6) Uani d . 1 . .
    H H14 0.6098 0.3814 0.2965 0.056 Uiso calc R 1 . .
    C C15 0.5808(2) 0.34898(17) 0.42502(14) 0.0360(5) Uani d . 1 . .
    C C16 0.8537(3) 0.2994(3) 0.38782(19) 0.0764(9) Uani d . 1 . .
    H H16A 0.8119 0.2554 0.3301 0.115 Uiso calc R 1 . .
    H H16B 0.9527 0.2678 0.4153 0.115 Uiso calc R 1 . .
    H H16C 0.8797 0.3714 0.3766 0.115 Uiso calc R 1 . .
    C C17 0.2513(3) 0.1890(3) 0.1188(2) 0.0783(9) Uani d . 1 . .
    H H17A 0.2140 0.1149 0.0986 0.117 Uiso calc R 1 . .
    H H17B 0.1647 0.2370 0.1003 0.117 Uiso calc R 1 . .
    H H17C 0.2776 0.2010 0.1852 0.117 Uiso calc R 1 . .
    C C18 0.5273(3) 0.14345(19) 0.08828(15) 0.0467(6) Uani d . 1 . .
    C C19 0.5371(4) 0.0578(2) 0.14046(17) 0.0616(7) Uani d . 1 . .
    H H19 0.4496 0.0425 0.1722 0.074 Uiso calc R 1 . .
    C C20 0.6792(4) -0.0042(2) 0.14433(19) 0.0741(8) Uani d . 1 . .
    H H20 0.6864 -0.0621 0.1783 0.089 Uiso calc R 1 . .
    C C21 0.8083(4) 0.0192(3) 0.0987(2) 0.0772(9) Uani d . 1 . .
    H H21 0.9038 -0.0221 0.1023 0.093 Uiso calc R 1 . .
    C C22 0.7973(3) 0.1043(2) 0.04706(19) 0.0641(7) Uani d . 1 . .
    H H22 0.8862 0.1200 0.0164 0.077 Uiso calc R 1 . .
    C C23 0.6558(3) 0.16659(19) 0.04026(15) 0.0435(5) Uani d . 1 . .
    C C24 0.6378(3) 0.2543(2) -0.02067(16) 0.0512(6) Uani d . 1 . .
    H H24A 0.7340 0.2540 -0.0539 0.061 Uiso calc R 1 . .
    H H24B 0.5397 0.2379 -0.0663 0.061 Uiso calc R 1 . .
    Cl Cl3 0.40847(6) 0.41374(5) 0.81903(4) 0.04914(15) Uani d . 1 . .
    Cl Cl2 0.04753(7) 0.32552(5) 0.63718(3) 0.05224(16) Uani d . 1 . .
    Cl Cl1 0.03902(8) 0.57253(6) 0.81699(4) 0.06066(18) Uani d . 1 . .
    Cl Cl4 0.03288(9) 0.29378(6) 0.88415(4) 0.0746(2) Uani d . 1 . .
    N N1 0.6383(2) 0.27933(13) 0.61445(11) 0.0334(4) Uani d D 1 . .
    H H1 0.729(2) 0.2772(17) 0.5852(13) 0.040 Uiso d D 1 . .
    N N2 0.6225(2) 0.36549(15) 0.03186(13) 0.0488(5) Uani d . 1 . .
    H H2A 0.5218 0.3717 0.0501 0.073 Uiso calc R 1 . .
    H H2B 0.6365 0.4152 -0.0047 0.073 Uiso calc R 1 . .
    H H2C 0.7000 0.3756 0.0814 0.073 Uiso calc R 1 . .
    O O1 0.40047(18) 0.09490(13) 0.62188(11) 0.0508(4) Uani d . 1 . .
    O O2 0.72997(17) 0.30455(13) 0.44960(10) 0.0458(4) Uani d . 1 . .
    O O3 0.3943(2) 0.20972(14) 0.07819(12) 0.0616(5) Uani d . 1 . .
    O O4 0.2655(2) 0.45092(16) 0.04551(11) 0.0573(5) Uani d D 1 . .
    H H4B 0.220(3) 0.412(2) 0.0009(15) 0.086 Uiso d D 1 . .
    H H4A 0.208(3) 0.473(3) 0.0836(17) 0.086 Uiso d D 1 . .
    Zn Zn1 0.12911(3) 0.39816(2) 0.786811(15) 0.03902(9) Uani d . 1 . .
loop_
    _atom_site_aniso_label
    _atom_site_aniso_U_11
    _atom_site_aniso_U_22
    _atom_site_aniso_U_33
    _atom_site_aniso_U_12
    _atom_site_aniso_U_13
    _atom_site_aniso_U_23
    C1 0.0402(13) 0.079(2) 0.0807(19) -0.0143(13) 0.0011(13) 0.0147(16)
    C2 0.0393(12) 0.0406(14) 0.0358(11) -0.0040(10) 0.0081(9) 0.0113(10)
    C3 0.0548(14) 0.0362(14) 0.0524(14) -0.0100(11) 0.0027(11) 0.0031(12)
    C4 0.0713(18) 0.0304(14) 0.0637(16) 0.0043(12) 0.0050(13) 0.0018(12)
    C5 0.0504(14) 0.0428(16) 0.0665(16) 0.0090(11) 0.0044(12) 0.0085(13)
    C6 0.0401(12) 0.0393(14) 0.0461(13) -0.0011(10) 0.0011(10) 0.0075(11)
    C7 0.0400(11) 0.0314(12) 0.0299(10) -0.0007(9) 0.0076(8) 0.0080(9)
    C8 0.0462(12) 0.0327(12) 0.0311(10) 0.0012(9) 0.0046(9) 0.0050(9)
    C9 0.0349(11) 0.0276(11) 0.0367(11) -0.0013(8) 0.0073(9) 0.0024(9)
    C10 0.0343(10) 0.0275(11) 0.0357(11) -0.0030(8) 0.0015(8) 0.0061(9)
    C11 0.0349(11) 0.0307(12) 0.0504(13) -0.0035(9) 0.0017(10) 0.0061(10)
    C12 0.0416(12) 0.0413(14) 0.0599(15) -0.0027(10) -0.0104(11) 0.0142(12)
    C13 0.0635(16) 0.0510(16) 0.0454(13) -0.0112(12) -0.0118(12) 0.0208(12)
    C14 0.0510(14) 0.0531(15) 0.0377(12) -0.0075(11) 0.0052(10) 0.0118(11)
    C15 0.0355(11) 0.0327(12) 0.0393(11) -0.0066(9) 0.0008(9) 0.0073(10)
    C16 0.0522(16) 0.116(3) 0.0707(18) 0.0130(16) 0.0307(14) 0.0248(18)
    C17 0.0612(17) 0.080(2) 0.104(2) 0.0048(15) 0.0403(17) 0.0217(19)
    C18 0.0518(14) 0.0454(15) 0.0433(13) 0.0018(11) 0.0046(11) 0.0090(12)
    C19 0.0748(18) 0.0559(18) 0.0588(16) 0.0021(14) 0.0137(14) 0.0202(14)
    C20 0.101(2) 0.058(2) 0.0637(18) 0.0116(17) -0.0055(17) 0.0245(16)
    C21 0.069(2) 0.075(2) 0.084(2) 0.0259(16) -0.0060(16) 0.0126(18)
    C22 0.0508(15) 0.066(2) 0.0751(18) 0.0077(13) 0.0082(13) 0.0080(16)
    C23 0.0402(12) 0.0427(14) 0.0457(13) 0.0002(10) 0.0025(10) 0.0019(11)
    C24 0.0579(15) 0.0516(16) 0.0472(13) -0.0012(12) 0.0177(11) 0.0080(12)
    Cl3 0.0335(3) 0.0638(4) 0.0473(3) 0.0050(3) 0.0046(2) -0.0010(3)
    Cl2 0.0449(3) 0.0768(5) 0.0322(3) -0.0055(3) 0.0033(2) 0.0003(3)
    Cl1 0.0586(4) 0.0643(5) 0.0540(4) 0.0230(3) -0.0034(3) 0.0003(3)
    Cl4 0.0860(5) 0.0963(6) 0.0413(3) -0.0483(4) 0.0023(3) 0.0165(4)
    N1 0.0369(9) 0.0298(10) 0.0347(9) -0.0008(8) 0.0067(7) 0.0067(8)
    N2 0.0512(11) 0.0436(12) 0.0522(11) -0.0044(9) 0.0039(9) 0.0118(10)
    O1 0.0377(8) 0.0492(10) 0.0652(10) -0.0031(7) 0.0023(7) 0.0120(8)
    O2 0.0374(8) 0.0595(11) 0.0444(8) 0.0057(7) 0.0109(7) 0.0159(8)
    O3 0.0493(10) 0.0612(12) 0.0850(13) 0.0119(8) 0.0259(9) 0.0309(10)
    O4 0.0568(11) 0.0688(13) 0.0442(10) -0.0155(9) 0.0040(8) 0.0048(10)
    Zn1 0.03518(14) 0.05046(18) 0.03133(14) -0.00161(11) 0.00427(10) 0.00579(12)
_geom_special_details
;
All e.s.d.'s (except the e.s.d. in the dihedral angle between two l.s. planes)
are estimated using the full covariance matrix. The cell e.s.d.'s are taken
into account individually in the estimation of e.s.d.'s in distances, angles
and torsion angles; correlations between e.s.d.'s in cell parameters are only
used when they are defined by crystal symmetry. An approximate (isotropic)
treatment of cell e.s.d.'s is used for estimating e.s.d.'s involving l.s.
planes.
;
loop_
    _geom_bond_atom_site_label_1
    _geom_bond_atom_site_label_2
    _geom_bond_site_symmetry_2
    _geom_bond_distance
    _geom_bond_publ_flag
    C1 O1 . 1.424(3) ?
    C1 H1A . 0.9600 ?
    C1 H1B . 0.9600 ?
    C1 H1C . 0.9600 ?
    C2 O1 . 1.365(2) ?
    C2 C3 . 1.372(3) ?
    C2 C7 . 1.402(3) ?
    C3 C4 . 1.377(3) ?
    C3 H3 . 0.9300 ?
    C4 C5 . 1.372(3) ?
    C4 H4 . 0.9300 ?
    C5 C6 . 1.374(3) ?
    C5 H5 . 0.9300 ?
    C6 C7 . 1.382(3) ?
    C6 H6 . 0.9300 ?
    C7 C8 . 1.509(3) ?
    C8 N1 . 1.477(2) ?
    C8 H8A . 0.9700 ?
    C8 H8B . 0.9700 ?
    C9 N1 . 1.273(2) ?
    C9 C10 . 1.445(3) ?
    C9 H9 . 0.9300 ?
    C10 C15 . 1.392(3) ?
    C10 C11 . 1.397(3) ?
    C11 C12 . 1.377(3) ?
    C11 H11 . 0.9300 ?
    C12 C13 . 1.369(3) ?
    C12 H12 . 0.9300 ?
    C13 C14 . 1.373(3) ?
    C13 H13 . 0.9300 ?
    C14 C15 . 1.391(3) ?
    C14 H14 . 0.9300 ?
    C15 O2 . 1.357(2) ?
    C16 O2 . 1.431(2) ?
    C16 H16A . 0.9600 ?
    C16 H16B . 0.9600 ?
    C16 H16C . 0.9600 ?
    C17 O3 . 1.407(3) ?
    C17 H17A . 0.9600 ?
    C17 H17B . 0.9600 ?
    C17 H17C . 0.9600 ?
    C18 O3 . 1.364(3) ?
    C18 C23 . 1.380(3) ?
    C18 C19 . 1.394(3) ?
    C19 C20 . 1.386(4) ?
    C19 H19 . 0.9300 ?
    C20 C21 . 1.362(4) ?
    C20 H20 . 0.9300 ?
    C21 C22 . 1.384(4) ?
    C21 H21 . 0.9300 ?
    C22 C23 . 1.386(3) ?
    C22 H22 . 0.9300 ?
    C23 C24 . 1.501(3) ?
    C24 N2 . 1.497(3) ?
    C24 H24A . 0.9700 ?
    C24 H24B . 0.9700 ?
    Cl3 Zn1 . 2.2495(6) ?
    Cl2 Zn1 . 2.2639(6) ?
    Cl1 Zn1 . 2.2903(8) ?
    Cl4 Zn1 . 2.2664(7) ?
    N1 H1 . 0.893(14) ?
    N2 H2A . 0.8900 ?
    N2 H2B . 0.8900 ?
    N2 H2C . 0.8900 ?
    O4 H4B . 0.801(17) ?
    O4 H4A . 0.795(17) ?
loop_
    _geom_angle_atom_site_label_1
    _geom_angle_atom_site_label_2
    _geom_angle_atom_site_label_3
    _geom_angle_site_symmetry_1
    _geom_angle_site_symmetry_3
    _geom_angle
    _geom_angle_publ_flag
    O1 C1 H1A . . 109.5 ?
    O1 C1 H1B . . 109.5 ?
    H1A C1 H1B . . 109.5 ?
    O1 C1 H1C . . 109.5 ?
    H1A C1 H1C . . 109.5 ?
    H1B C1 H1C . . 109.5 ?
    O1 C2 C3 . . 125.4(2) ?
    O1 C2 C7 . . 114.2(2) ?
    C3 C2 C7 . . 120.4(2) ?
    C2 C3 C4 . . 120.2(2) ?
    C2 C3 H3 . . 119.9 ?
    C4 C3 H3 . . 119.9 ?
    C5 C4 C3 . . 120.3(2) ?
    C5 C4 H4 . . 119.9 ?
    C3 C4 H4 . . 119.9 ?
    C4 C5 C6 . . 119.6(2) ?
    C4 C5 H5 . . 120.2 ?
    C6 C5 H5 . . 120.2 ?
    C5 C6 C7 . . 121.5(2) ?
    C5 C6 H6 . . 119.3 ?
    C7 C6 H6 . . 119.3 ?
    C6 C7 C2 . . 118.0(2) ?
    C6 C7 C8 . . 121.79(19) ?
    C2 C7 C8 . . 120.23(18) ?
    N1 C8 C7 . . 110.25(16) ?
    N1 C8 H8A . . 109.6 ?
    C7 C8 H8A . . 109.6 ?
    N1 C8 H8B . . 109.6 ?
    C7 C8 H8B . . 109.6 ?
    H8A C8 H8B . . 108.1 ?
    N1 C9 C10 . . 127.33(18) ?
    N1 C9 H9 . . 116.3 ?
    C10 C9 H9 . . 116.3 ?
    C15 C10 C11 . . 118.40(18) ?
    C15 C10 C9 . . 124.36(18) ?
    C11 C10 C9 . . 117.20(18) ?
    C12 C11 C10 . . 121.4(2) ?
    C12 C11 H11 . . 119.3 ?
    C10 C11 H11 . . 119.3 ?
    C13 C12 C11 . . 118.8(2) ?
    C13 C12 H12 . . 120.6 ?
    C11 C12 H12 . . 120.6 ?
    C12 C13 C14 . . 121.8(2) ?
    C12 C13 H13 . . 119.1 ?
    C14 C13 H13 . . 119.1 ?
    C13 C14 C15 . . 119.4(2) ?
    C13 C14 H14 . . 120.3 ?
    C15 C14 H14 . . 120.3 ?
    O2 C15 C14 . . 123.99(19) ?
    O2 C15 C10 . . 115.83(17) ?
    C14 C15 C10 . . 120.17(19) ?
    O2 C16 H16A . . 109.5 ?
    O2 C16 H16B . . 109.5 ?
    H16A C16 H16B . . 109.5 ?
    O2 C16 H16C . . 109.5 ?
    H16A C16 H16C . . 109.5 ?
    H16B C16 H16C . . 109.5 ?
    O3 C17 H17A . . 109.5 ?
    O3 C17 H17B . . 109.5 ?
    H17A C17 H17B . . 109.5 ?
    O3 C17 H17C . . 109.5 ?
    H17A C17 H17C . . 109.5 ?
    H17B C17 H17C . . 109.5 ?
    O3 C18 C23 . . 114.11(19) ?
    O3 C18 C19 . . 124.9(2) ?
    C23 C18 C19 . . 121.0(2) ?
    C20 C19 C18 . . 119.1(2) ?
    C20 C19 H19 . . 120.4 ?
    C18 C19 H19 . . 120.4 ?
    C21 C20 C19 . . 120.4(3) ?
    C21 C20 H20 . . 119.8 ?
    C19 C20 H20 . . 119.8 ?
    C20 C21 C22 . . 120.1(3) ?
    C20 C21 H21 . . 120.0 ?
    C22 C21 H21 . . 120.0 ?
    C21 C22 C23 . . 121.0(3) ?
    C21 C22 H22 . . 119.5 ?
    C23 C22 H22 . . 119.5 ?
    C18 C23 C22 . . 118.4(2) ?
    C18 C23 C24 . . 120.1(2) ?
    C22 C23 C24 . . 121.5(2) ?
    N2 C24 C23 . . 113.39(18) ?
    N2 C24 H24A . . 108.9 ?
    C23 C24 H24A . . 108.9 ?
    N2 C24 H24B . . 108.9 ?
    C23 C24 H24B . . 108.9 ?
    H24A C24 H24B . . 107.7 ?
    C9 N1 C8 . . 124.65(17) ?
    C9 N1 H1 . . 120.6(13) ?
    C8 N1 H1 . . 114.6(13) ?
    C24 N2 H2A . . 109.5 ?
    C24 N2 H2B . . 109.5 ?
    H2A N2 H2B . . 109.5 ?
    C24 N2 H2C . . 109.5 ?
    H2A N2 H2C . . 109.5 ?
    H2B N2 H2C . . 109.5 ?
    C2 O1 C1 . . 118.18(19) ?
    C15 O2 C16 . . 119.14(17) ?
    C18 O3 C17 . . 119.08(19) ?
    H4B O4 H4A . . 115(3) ?
    Cl3 Zn1 Cl2 . . 111.78(2) ?
    Cl3 Zn1 Cl4 . . 108.77(3) ?
    Cl2 Zn1 Cl4 . . 110.35(3) ?
    Cl3 Zn1 Cl1 . . 104.45(3) ?
    Cl2 Zn1 Cl1 . . 111.19(3) ?
    Cl4 Zn1 Cl1 . . 110.14(3) ?
loop_
    _geom_torsion_atom_site_label_1
    _geom_torsion_atom_site_label_2
    _geom_torsion_atom_site_label_3
    _geom_torsion_atom_site_label_4
    _geom_torsion_site_symmetry_1
    _geom_torsion_site_symmetry_2
    _geom_torsion_site_symmetry_3
    _geom_torsion_site_symmetry_4
    _geom_torsion
    _geom_torsion_publ_flag
    O1 C2 C3 C4 . . . . -178.8(2) ?
    C7 C2 C3 C4 . . . . 0.5(3) ?
    C2 C3 C4 C5 . . . . 0.3(4) ?
    C3 C4 C5 C6 . . . . -1.0(4) ?
    C4 C5 C6 C7 . . . . 0.9(3) ?
    C5 C6 C7 C2 . . . . -0.2(3) ?
    C5 C6 C7 C8 . . . . 179.77(18) ?
    O1 C2 C7 C6 . . . . 178.82(17) ?
    C3 C2 C7 C6 . . . . -0.5(3) ?
    O1 C2 C7 C8 . . . . -1.1(3) ?
    C3 C2 C7 C8 . . . . 179.54(18) ?
    C6 C7 C8 N1 . . . . 108.7(2) ?
    C2 C7 C8 N1 . . . . -71.3(2) ?
    N1 C9 C10 C15 . . . . 7.4(3) ?
    N1 C9 C10 C11 . . . . -174.7(2) ?
    C15 C10 C11 C12 . . . . 0.7(3) ?
    C9 C10 C11 C12 . . . . -177.4(2) ?
    C10 C11 C12 C13 . . . . 0.0(3) ?
    C11 C12 C13 C14 . . . . -0.8(4) ?
    C12 C13 C14 C15 . . . . 0.8(4) ?
    C13 C14 C15 O2 . . . . 178.8(2) ?
    C13 C14 C15 C10 . . . . -0.1(3) ?
    C11 C10 C15 O2 . . . . -179.57(19) ?
    C9 C10 C15 O2 . . . . -1.7(3) ?
    C11 C10 C15 C14 . . . . -0.7(3) ?
    C9 C10 C15 C14 . . . . 177.2(2) ?
    O3 C18 C19 C20 . . . . 179.4(2) ?
    C23 C18 C19 C20 . . . . 0.5(4) ?
    C18 C19 C20 C21 . . . . 0.8(4) ?
    C19 C20 C21 C22 . . . . -0.9(5) ?
    C20 C21 C22 C23 . . . . -0.4(4) ?
    O3 C18 C23 C22 . . . . 179.3(2) ?
    C19 C18 C23 C22 . . . . -1.7(4) ?
    O3 C18 C23 C24 . . . . -3.2(3) ?
    C19 C18 C23 C24 . . . . 175.8(2) ?
    C21 C22 C23 C18 . . . . 1.6(4) ?
    C21 C22 C23 C24 . . . . -175.8(2) ?
    C18 C23 C24 N2 . . . . 64.7(3) ?
    C22 C23 C24 N2 . . . . -117.9(2) ?
    C10 C9 N1 C8 . . . . -174.76(19) ?
    C7 C8 N1 C9 . . . . 108.3(2) ?
    C3 C2 O1 C1 . . . . 5.8(3) ?
    C7 C2 O1 C1 . . . . -173.46(18) ?
    C14 C15 O2 C16 . . . . 3.6(3) ?
    C10 C15 O2 C16 . . . . -177.5(2) ?
    C23 C18 O3 C17 . . . . 175.7(2) ?
    C19 C18 O3 C17 . . . . -3.3(4) ?
loop_
    _geom_hbond_atom_site_label_D
    _geom_hbond_atom_site_label_H
    _geom_hbond_atom_site_label_A
    _geom_hbond_site_symmetry_A
    _geom_hbond_distance_DH
    _geom_hbond_distance_HA
    _geom_hbond_distance_DA
    _geom_hbond_angle_DHA
    N1 H1 O2 . 0.893(14) 2.067(18) 2.680(2) 124.9(16)
    N1 H1 Cl2 1_655 0.893(14) 2.635(18) 3.3221(18) 134.5(16)
    N2 H2A O4 . 0.89 2.30 3.102(3) 151
    N2 H2A O3 . 0.89 2.37 2.877(2) 116
    N2 H2B O4 2_665 0.89 2.04 2.881(3) 158
    N2 H2B Cl3 1_554 0.89 2.98 3.502(2) 120
    N2 H2C Cl1 2_666 0.89 2.45 3.306(2) 162
    O4 H4B Cl4 1_554 0.801(17) 2.443(18) 3.2323(19) 168(3)
    O4 H4A Cl1 2_566 0.795(17) 2.72(2) 3.4165(19) 147(3)
    C8 H8A Cl3 . 0.97 2.67 3.474(2) 140
    C11 H11 Cl2 . 0.93 2.82 3.687(2) 155
    C24 H24A Cl4 1_654 0.97 2.76 3.707(3) 166
