# Supplementary material for: (2-Meth­oxy­benz­yl)(2-meth­oxy­benzyl­idene)aza­nium (2-meth­oxy­phen­yl)methanaminium tetra­chloridozincate(II) monohydrate
Source: Acta Crystallogr Sect E Struct Rep Online. 2010 Jun 16;66(Pt 7):m791. doi: 10.1107/S1600536810021793 (PMC3006710; doi:10.1107/S1600536810021793)
Supplement: Supplementary file 2 [file e-66-0m791-Isup2.hkl]

# 
# h,k,l, Fc-squared, Fo-squared, sigma(Fo-squared) and status flag 
# 
data_I
_shelx_title ' meher91 in P -1' 
_shelx_refln_list_code          4 
_shelx_F_calc_maximum      165.02 
_exptl_crystal_F_000       640.00 
_reflns_d_resolution_high  0.7226 
 
loop_ 
 _symmetry_equiv_pos_as_xyz 
 'x, y, z' 
 '-x, -y, -z' 
 
_cell_length_a     8.0884 
_cell_length_b    12.4240 
_cell_length_c    14.6780 
_cell_angle_alpha  98.230 
_cell_angle_beta   97.430 
_cell_angle_gamma  90.290 
 
_shelx_F_squared_multiplier     1.000 
 
loop_ 
 _refln_index_h 
 _refln_index_k 
 _refln_index_l 
 _refln_F_squared_calc 
 _refln_F_squared_meas 
 _refln_F_squared_sigma 
 _refln_observed_status 
   2   0   0      736.58      760.90      8.88 o 
   3   0   0      447.43      457.17      6.21 o 
   4   0   0      636.59      665.28     13.73 o 
   5   0   0       25.67       22.21      6.29 o 
   6   0   0       42.80       44.52      7.65 o 
   7   0   0      450.38      429.48     18.92 o 
   8   0   0      155.40      193.67     27.14 o 
   9   0   0       67.14       64.79     10.53 o 
  10   0   0       44.37       49.83     11.54 o 
 -10   1   0       51.62       54.52      9.99 o 
  -9   1   0       25.68       35.62      7.95 o 
  -8   1   0        9.75        5.89      8.33 o 
  -7   1   0      678.91      691.16     26.51 o 
  -6   1   0       48.71       40.96      5.00 o 
  -5   1   0      455.84      487.69     10.11 o 
  -4   1   0      625.17      603.53      8.51 o 
  -3   1   0      129.34      113.36      3.65 o 
  -2   1   0        5.70        1.88      1.21 o 
  -1   1   0     2028.83     2140.90     11.67 o 
   2   1   0    10239.44     9673.51     54.13 o 
   3   1   0     3302.15     3300.95     33.70 o 
   4   1   0      237.16      271.30     13.10 o 
   5   1   0      119.43      117.18      8.35 o 
   6   1   0      148.29      139.67      9.95 o 
   7   1   0       15.21       19.60      8.75 o 
   8   1   0      928.89      929.89     53.35 o 
   9   1   0        6.61        0.98      9.18 o 
  10   1   0       54.88       46.67     11.61 o 
 -10   2   0       44.02       31.08     11.50 o 
  -9   2   0        1.46        4.86      7.48 o 
  -8   2   0        2.14        1.91      7.35 o 
  -7   2   0      242.15      279.66     14.47 o 
  -6   2   0      227.09      219.03      8.68 o 
  -5   2   0      339.72      343.02      7.69 o 
  -4   2   0       19.62       31.35      3.43 o 
  -3   2   0     5297.62     5328.66     19.86 o 
  -2   2   0     5567.50     5287.22     36.17 o 
  -1   2   0     2835.22     2971.48     19.73 o 
   0   2   0      520.26      541.09      8.76 o 
   1   2   0     2035.75     2058.51     19.00 o 
   2   2   0      425.08      358.49      5.57 o 
   3   2   0      123.40      132.97      3.67 o 
   4   2   0       18.48       13.23      3.13 o 
   5   2   0      318.19      319.28     10.24 o 
   6   2   0      818.91      848.45     27.40 o 
   7   2   0      441.01      415.97     16.79 o 
   8   2   0        2.43        6.65      8.43 o 
   9   2   0       72.70       74.35     11.03 o 
  10   2   0      133.36      119.30     13.47 o 
 -10   3   0        6.28       21.14     10.00 o 
  -9   3   0        1.40        0.13      9.60 o 
  -8   3   0       94.39       92.30     11.74 o 
  -7   3   0      847.22      888.88     36.17 o 
  -6   3   0      890.94      906.33     16.18 o 
  -5   3   0     1769.66     1830.23     20.32 o 
  -4   3   0      279.24      234.04      5.39 o 
  -3   3   0       51.23       80.24      4.29 o 
  -2   3   0      386.29      382.16      6.60 o 
  -1   3   0    13841.07    13262.94     96.83 o 
   0   3   0    12539.79    11855.03     40.59 o 
   1   3   0     3956.88     3755.14     81.04 o 
   2   3   0     5198.82     5177.19     30.96 o 
   3   3   0      553.71      589.18      9.89 o 
   4   3   0      241.73      242.09      9.74 o 
   5   3   0     1170.41     1204.83     18.83 o 
   6   3   0     1276.84     1184.09     41.29 o 
   7   3   0     1661.97     1560.32     39.69 o 
   8   3   0       51.22       37.99     10.19 o 
   9   3   0       51.67       41.75     11.01 o 
  10   3   0      131.57      130.48     21.56 o 
  -9   4   0        7.76       13.51     10.66 o 
  -8   4   0       58.66       77.70     12.24 o 
  -7   4   0      190.39      169.87     11.14 o 
  -6   4   0     1114.41     1183.21     21.65 o 
  -5   4   0     1439.74     1402.41     33.59 o 
  -4   4   0     4388.57     4262.83     45.74 o 
  -3   4   0     2032.75     2175.53     17.86 o 
  -2   4   0       25.34       20.88      3.32 o 
  -1   4   0     3622.24     3553.26     30.60 o 
   0   4   0     4999.75     5334.31     42.77 o 
   1   4   0     5767.56     5741.05    130.97 o 
   2   4   0     2744.78     2805.99     29.64 o 
   3   4   0       46.79       35.31      3.16 o 
   4   4   0      109.61      124.63     10.09 o 
   5   4   0      358.83      336.91     20.32 o 
   6   4   0      770.70      709.08     16.34 o 
   7   4   0     1915.73     1991.81     45.83 o 
   8   4   0        7.81        5.72     13.78 o 
   9   4   0       36.86       34.06     11.05 o 
  10   4   0       14.63        0.02     15.46 o 
  -9   5   0        0.31       -5.28     11.97 o 
  -8   5   0      175.41      169.61     14.23 o 
  -7   5   0       12.45       11.87      8.11 o 
  -6   5   0      238.30      248.02     11.39 o 
  -5   5   0       99.21      104.52      5.58 o 
  -4   5   0     3539.78     3559.82     26.76 o 
  -3   5   0      654.10      565.87     10.42 o 
  -2   5   0     1585.65     1571.63     25.59 o 
  -1   5   0       73.69       92.58      9.62 o 
   0   5   0     1490.92     1366.18     37.64 o 
   1   5   0      829.44      839.63     13.32 o 
   2   5   0      179.18      169.11      3.84 o 
   3   5   0      322.13      305.24     22.08 o 
   4   5   0     1042.20     1055.34     14.89 o 
   5   5   0       53.34       53.21      6.74 o 
   6   5   0        0.78       -0.32      5.87 o 
   7   5   0     1081.90     1016.26     54.08 o 
   8   5   0       64.25       63.27     14.04 o 
   9   5   0      175.88      159.79     14.44 o 
  -9   6   0       26.04       22.61     12.87 o 
  -8   6   0       12.86       18.74     10.01 o 
  -7   6   0      521.29      503.66     16.93 o 
  -6   6   0       49.11       57.51      5.99 o 
  -5   6   0      572.75      591.49     14.40 o 
  -4   6   0     1370.59     1373.37     18.28 o 
  -3   6   0       96.63       78.16      7.88 o 
  -2   6   0      496.58      495.31     32.19 o 
  -1   6   0      526.26      571.60     63.51 o 
   0   6   0     4280.91     4302.50     84.07 o 
   1   6   0      424.21      435.41     18.18 o 
   2   6   0      204.17      183.15      6.90 o 
   3   6   0       16.64       21.54      2.46 o 
   4   6   0     1946.07     1981.00     27.66 o 
   5   6   0      344.49      351.49     19.93 o 
   6   6   0      510.66      482.56     15.06 o 
   7   6   0       35.34       36.66      7.75 o 
   8   6   0       15.24       17.53     14.71 o 
   9   6   0       38.67       44.17     17.76 o 
  -9   7   0        8.45        5.42     12.34 o 
  -8   7   0        6.06       14.82      9.69 o 
  -7   7   0      208.10      249.80     15.01 o 
  -6   7   0      475.59      436.91     18.24 o 
  -5   7   0      252.35      238.71     12.01 o 
  -4   7   0      625.16      644.07     16.40 o 
  -3   7   0       11.54       15.31      7.57 o 
  -2   7   0      272.90      287.30     14.50 o 
  -1   7   0      220.41      262.28     14.36 o 
   0   7   0     1305.29     1089.80     48.25 o 
   1   7   0     1534.79     1656.63     24.75 o 
   2   7   0      123.40      117.82      6.02 o 
   3   7   0     1656.67     1594.02     16.53 o 
   4   7   0      138.92      146.04      6.43 o 
   5   7   0      619.00      617.91     26.38 o 
   6   7   0      577.27      549.05     18.76 o 
   7   7   0      126.41      129.99     10.13 o 
   8   7   0       76.72       71.27     16.76 o 
  -8   8   0       40.76       47.41     15.59 o 
  -7   8   0      193.96      183.22     13.34 o 
  -6   8   0       58.16       57.41      6.75 o 
  -5   8   0      912.93      866.24     23.02 o 
  -4   8   0      604.05      546.46     19.77 o 
  -3   8   0        1.47       -1.69      9.41 o 
  -2   8   0        3.72        3.93      8.68 o 
  -1   8   0        3.05       11.14      8.92 o 
   0   8   0      491.65      442.04     35.19 o 
   1   8   0      847.97      897.15     13.46 o 
   2   8   0     1537.24     1549.64     32.08 o 
   3   8   0      468.94      499.90      9.85 o 
   4   8   0      375.83      387.14     22.19 o 
   5   8   0       30.13       25.45     13.52 o 
   6   8   0      250.77      253.82     17.73 o 
   7   8   0       54.33       51.16     14.72 o 
   8   8   0       25.14       31.16     14.73 o 
  -8   9   0      101.04       90.10     18.01 o 
  -7   9   0        4.90        1.09     11.83 o 
  -6   9   0       15.79        7.10      7.47 o 
  -5   9   0      225.26      217.29     14.26 o 
  -4   9   0     1264.66     1248.15     30.99 o 
  -3   9   0        0.61        2.39     10.63 o 
  -2   9   0      254.63      221.66     16.68 o 
  -1   9   0      638.63      662.10     26.64 o 
   0   9   0       78.84       86.01      8.83 o 
   1   9   0      236.84      238.28      8.86 o 
   2   9   0      324.29      333.62     11.15 o 
   3   9   0     2675.63     2665.32     21.63 o 
   4   9   0      193.64      189.69     18.01 o 
   5   9   0       12.84       21.01     13.68 o 
   6   9   0       15.14       16.64     15.07 o 
   7   9   0      141.81      120.03     18.90 o 
   8   9   0        0.33        1.78     15.15 o 
   9   9   0       41.85       69.87     34.01 o 
  -7  10   0        1.11       -7.04     12.33 o 
  -6  10   0        0.24       -4.31     12.02 o 
  -5  10   0       83.19       88.28     12.29 o 
  -4  10   0      313.31      363.96     20.12 o 
  -3  10   0        4.82        3.55     13.31 o 
  -2  10   0      439.95      495.61     37.63 o 
  -1  10   0      462.48      429.86     42.79 o 
   0  10   0      563.31      519.61     18.13 o 
   1  10   0       66.27       80.03      6.79 o 
   2  10   0       61.57       64.82      4.93 o 
   3  10   0        7.65        8.07      9.10 o 
   4  10   0      136.36      130.53     14.08 o 
   5  10   0        3.21       -3.84     12.63 o 
   6  10   0       15.24       30.43     13.25 o 
   7  10   0      148.82      160.99     18.80 o 
   8  10   0        7.48       -4.31     34.14 o 
  -7  11   0       36.65       52.90     16.23 o 
  -6  11   0        0.93        4.15     11.90 o 
  -5  11   0        0.50       -1.53      9.55 o 
  -4  11   0      130.01      142.77     15.16 o 
  -3  11   0      381.70      401.75     22.08 o 
  -2  11   0        0.69       -4.52     12.41 o 
  -1  11   0        1.23       -2.75      7.75 o 
   0  11   0      388.02      335.00     14.95 o 
   1  11   0      297.97      277.74     17.94 o 
   2  11   0      452.58      467.16     20.49 o 
   3  11   0        6.84        8.52     10.12 o 
   4  11   0        0.66        4.78     11.74 o 
   5  11   0      128.03      119.99     15.39 o 
   6  11   0        4.97        7.40     12.09 o 
   7  11   0       30.02       43.06     14.06 o 
  -6  12   0       20.83        9.78     15.62 o 
  -5  12   0      128.35      112.28     18.70 o 
  -4  12   0       49.34       48.02     14.11 o 
  -3  12   0       62.48       53.60     15.03 o 
  -2  12   0       34.87       16.92     30.27 o 
  -1  12   0       35.58       50.13      9.45 o 
   0  12   0       28.50       38.69      6.61 o 
   1  12   0       69.02       49.76     10.46 o 
   2  12   0      237.94      271.44     17.10 o 
   3  12   0      258.16      236.46     37.75 o 
   4  12   0       24.23       26.21     12.81 o 
   5  12   0       33.07       25.45     14.56 o 
   6  12   0        9.24        3.46     14.92 o 
  -5  13   0       68.62       72.82     19.10 o 
  -4  13   0        2.36       -0.73     11.94 o 
  -3  13   0       17.35        7.95     14.80 o 
  -2  13   0       10.96       13.81     29.80 o 
  -1  13   0      106.45       67.68     30.39 o 
   0  13   0       10.27       25.33     11.56 o 
   1  13   0       20.38       10.66      8.92 o 
   2  13   0       31.25       38.30     11.83 o 
   3  13   0      198.54      203.53     20.86 o 
   4  13   0        1.97        2.43     12.59 o 
   5  13   0        0.09        2.51     18.49 o 
   6  13   0       70.41       63.89     17.78 o 
  -4  14   0       11.03       21.79     13.99 o 
  -3  14   0        6.53      -23.78     23.78 o 
  -2  14   0       30.83       30.69     27.76 o 
  -1  14   0      134.10      142.75     43.10 o 
   0  14   0       13.16        7.64     27.64 o 
   1  14   0        0.11       -3.26     37.22 o 
   2  14   0       43.86       53.29     14.65 o 
   3  14   0       48.83       45.75     13.81 o 
   4  14   0        7.85        2.94     12.69 o 
   5  14   0       19.96       14.66     15.64 o 
  -3  15   0       23.11        3.51     27.15 o 
  -2  15   0       23.07        1.23     32.77 o 
  -1  15   0        3.96        7.76     36.31 o 
   0  15   0        2.47       24.65     31.30 o 
   1  15   0       22.16       26.26     39.03 o 
   4  15   0        8.15        0.99     13.79 o 
  -3  16   0        9.67      -23.32     31.48 o 
  -2  16   0        2.81       12.72     33.95 o 
   1 -16   1      100.36       71.61     38.82 o 
   2 -16   1        3.16      -23.96     33.72 o 
   3 -16   1       12.20      -13.82     30.91 o 
  -4 -15   1        2.29       15.97     13.51 o 
  -3 -15   1       89.39       92.10     16.47 o 
  -2 -15   1        0.63      -28.93     28.93 o 
  -1 -15   1       38.08       30.11     34.39 o 
   0 -15   1        1.48        4.90     38.64 o 
   1 -15   1       38.80       14.38     35.55 o 
   2 -15   1        4.33       18.00     28.84 o 
   3 -15   1        0.07       -0.86     28.54 o 
  -5 -14   1       91.37       50.35     16.08 o 
  -4 -14   1       30.46       14.60     16.84 o 
  -3 -14   1       57.71       82.03     18.55 o 
  -2 -14   1       33.52       62.47     13.30 o 
  -1 -14   1       56.98       46.31     12.13 o 
   0 -14   1       39.23       74.11     36.97 o 
   1 -14   1        9.04       -1.52     26.54 o 
   2 -14   1        0.58       -0.65     32.24 o 
   3 -14   1       34.09       25.22     14.20 o 
   4 -14   1       51.59       73.58     21.20 o 
  -6 -13   1      161.36      165.51     21.54 o 
  -5 -13   1       32.76       50.25     14.69 o 
  -4 -13   1      116.85      103.53     36.09 o 
  -3 -13   1       26.82       25.20     19.19 o 
  -2 -13   1       79.89       94.42     13.71 o 
  -1 -13   1       27.32       22.74     11.05 o 
   0 -13   1      198.43      236.04     10.95 o 
   1 -13   1        5.27        9.41      8.39 o 
   2 -13   1        3.84       -2.86     26.10 o 
   3 -13   1        4.25       -0.48     13.47 o 
   4 -13   1        1.64        8.80     12.11 o 
   5 -13   1        9.72       18.08     18.14 o 
  -6 -12   1        9.88       12.42     12.71 o 
  -5 -12   1       30.17       22.14     13.86 o 
  -4 -12   1      130.75      125.65     17.68 o 
  -3 -12   1      199.61      200.25     17.01 o 
  -2 -12   1        0.09        7.42     15.47 o 
  -1 -12   1       51.59       40.65      6.25 o 
   0 -12   1      353.28      346.80     15.04 o 
   1 -12   1      263.40      197.28     37.71 o 
   2 -12   1       75.51       72.59     14.58 o 
   3 -12   1       28.51        3.00     13.85 o 
   4 -12   1       10.83       10.92     12.37 o 
   5 -12   1        2.06       -0.88     14.26 o 
   6 -12   1       23.08       27.36     13.88 o 
  -7 -11   1      240.17      228.48     24.68 o 
  -6 -11   1       15.64       20.08     16.60 o 
  -5 -11   1       15.08        8.39     12.58 o 
  -4 -11   1       59.82       54.19     13.55 o 
  -3 -11   1       11.93       17.37     13.62 o 
  -2 -11   1        3.65        5.77      4.63 o 
  -1 -11   1        8.14        0.72      4.94 o 
   0 -11   1      159.57      138.80      8.44 o 
   1 -11   1       46.24       53.90     29.06 o 
   2 -11   1      631.24      521.57     50.47 o 
   3 -11   1        5.90        7.78     12.20 o 
   4 -11   1      160.28      209.57     16.64 o 
   5 -11   1        1.49        5.64      9.78 o 
   6 -11   1       11.00        4.85     13.21 o 
   7 -11   1        0.32       -0.62     11.95 o 
  -7 -10   1      112.97      116.19     20.73 o 
  -6 -10   1      128.42      130.07     18.18 o 
  -5 -10   1      430.51      434.17     26.80 o 
  -4 -10   1      103.49      108.28     16.80 o 
  -3 -10   1      718.58      740.84     21.93 o 
  -2 -10   1        1.41        1.76      3.98 o 
  -1 -10   1       14.63       15.40      4.88 o 
   0 -10   1        4.71       12.58      6.60 o 
   1 -10   1     1457.23     1360.55     64.34 o 
   2 -10   1       33.04       17.37     13.91 o 
   3 -10   1      115.62      107.24     14.42 o 
   4 -10   1      325.22      342.78     31.51 o 
   5 -10   1       71.93       92.65     23.97 o 
   6 -10   1      171.23      189.07     20.77 o 
   7 -10   1       41.96       46.81     15.71 o 
  -8  -9   1        1.96        2.29     16.13 o 
  -7  -9   1        0.88        0.07     16.02 o 
  -6  -9   1      184.54      203.78     20.13 o 
  -5  -9   1       39.03       21.63     13.18 o 
  -4  -9   1      125.94      119.05      7.06 o 
  -3  -9   1       59.86       56.04      5.57 o 
  -2  -9   1       21.63       29.36      4.47 o 
  -1  -9   1      478.48      492.21     26.86 o 
   0  -9   1       67.86       49.70     23.39 o 
   1  -9   1      615.36      662.48     23.71 o 
   2  -9   1       41.25       65.68     11.45 o 
   3  -9   1      314.93      351.71     18.35 o 
   4  -9   1       48.10       51.42     11.32 o 
   5  -9   1      474.38      449.25     18.39 o 
   6  -9   1      338.97      308.72     22.35 o 
   7  -9   1      357.93      420.24     25.93 o 
   8  -9   1       17.33       21.02     12.63 o 
  -8  -8   1       59.07       44.97     15.06 o 
  -7  -8   1       77.87       75.34     17.26 o 
  -6  -8   1      258.98      295.96     19.11 o 
  -5  -8   1       42.97       28.78     12.89 o 
  -4  -8   1     1042.10     1054.85     16.84 o 
  -3  -8   1       61.83       69.46      5.39 o 
  -2  -8   1      261.76      277.24     17.82 o 
  -1  -8   1      364.21      373.58      9.66 o 
   0  -8   1      233.49      194.92     25.71 o 
   1  -8   1       52.28       72.19     10.17 o 
   2  -8   1      130.14      132.96     17.02 o 
   3  -8   1      270.81      276.43     18.45 o 
   4  -8   1       27.29       22.91      9.23 o 
   5  -8   1      169.49      135.76     14.92 o 
   6  -8   1       29.52       26.63      8.14 o 
   7  -8   1      547.02      579.67     29.10 o 
   8  -8   1       78.16       92.20     16.10 o 
  -8  -7   1        5.59        9.49     15.02 o 
  -7  -7   1      223.31      216.85     11.26 o 
  -6  -7   1        4.19        1.42      6.23 o 
  -5  -7   1       92.61       97.16     15.68 o 
  -4  -7   1      908.67      959.42     15.55 o 
  -3  -7   1      628.44      650.35      9.21 o 
  -2  -7   1       78.09       75.04      4.96 o 
  -1  -7   1      196.40      231.70      7.45 o 
   0  -7   1     3051.78     3258.32     77.31 o 
   1  -7   1     1431.84     1418.80     28.05 o 
   2  -7   1       46.45       69.75      9.49 o 
   3  -7   1      219.65      195.03     12.65 o 
   4  -7   1     1041.82     1030.53     23.20 o 
   5  -7   1       42.13       34.86      5.37 o 
   6  -7   1       11.14        6.78      4.48 o 
   7  -7   1      331.10      328.17     24.16 o 
   8  -7   1      179.84      222.87     21.07 o 
   9  -7   1       25.93       37.74     14.81 o 
  -9  -6   1       31.55       19.15     14.29 o 
  -8  -6   1        7.38       10.21     14.82 o 
  -7  -6   1      427.18      407.46     17.24 o 
  -6  -6   1        6.09        5.33      5.96 o 
  -5  -6   1       88.41       87.47     14.02 o 
  -4  -6   1       39.06       32.15      4.52 o 
  -3  -6   1     1917.97     1949.17     14.89 o 
  -2  -6   1      412.73      432.55      9.74 o 
  -1  -6   1      451.34      529.06     11.68 o 
   0  -6   1      588.34      560.01     31.82 o 
   1  -6   1     2343.42     2197.82     74.59 o 
   2  -6   1      696.72      801.81     19.46 o 
   3  -6   1       89.20      111.14      9.17 o 
   4  -6   1       81.08       55.03      7.24 o 
   5  -6   1      130.18      119.28      7.85 o 
   6  -6   1      197.17      164.14     10.34 o 
   7  -6   1        1.59        3.96      8.04 o 
   8  -6   1      205.06      223.75     19.20 o 
   9  -6   1        5.17        7.80     13.18 o 
 -10  -5   1       36.17       39.18     15.36 o 
  -9  -5   1      190.32      185.32     16.41 o 
  -8  -5   1       36.14       32.15     12.77 o 
  -7  -5   1       72.01       65.24      7.53 o 
  -6  -5   1      256.31      266.39     10.62 o 
  -5  -5   1      416.51      392.34     11.84 o 
  -4  -5   1       89.22       95.37      5.76 o 
  -3  -5   1      561.10      494.23      7.56 o 
  -2  -5   1       23.00       20.87      2.13 o 
  -1  -5   1      686.48      720.27     24.02 o 
   0  -5   1     4228.27     4369.45    112.94 o 
   1  -5   1     4308.27     4383.51     35.75 o 
   2  -5   1      867.64      849.59     15.42 o 
   3  -5   1     1871.14     1934.54     22.80 o 
   4  -5   1      117.82      114.45      5.19 o 
   5  -5   1      271.01      240.67      6.97 o 
   6  -5   1      447.92      419.86     16.84 o 
   7  -5   1        0.86        5.36      8.74 o 
   8  -5   1       33.28       44.12     10.44 o 
   9  -5   1       17.92       12.62     11.07 o 
 -10  -4   1      153.27      181.38     22.18 o 
  -9  -4   1      134.13      130.15     12.82 o 
  -8  -4   1       32.38       31.50     10.44 o 
  -7  -4   1       10.07       19.88     13.09 o 
  -6  -4   1      283.79      273.22     10.51 o 
  -5  -4   1      366.67      369.63     11.24 o 
  -4  -4   1     4505.49     4503.43     67.18 o 
  -3  -4   1      755.87      817.21     14.48 o 
  -2  -4   1        4.22        9.31      1.71 o 
  -1  -4   1       96.16       95.15      4.51 o 
   0  -4   1      518.70      526.01     16.07 o 
   1  -4   1     6233.04     6323.50     32.80 o 
   2  -4   1      575.11      545.58     10.29 o 
   3  -4   1    10245.26    10200.23     60.94 o 
   4  -4   1       79.63      120.77      4.84 o 
   5  -4   1        1.14       -0.94      4.46 o 
   6  -4   1        7.08       15.03      6.43 o 
   7  -4   1     1249.65     1245.06     28.50 o 
   8  -4   1       40.99       43.08     11.24 o 
   9  -4   1        2.53       -0.45     10.56 o 
 -10  -3   1       48.51       42.80     20.21 o 
  -9  -3   1        9.84        3.41      9.57 o 
  -8  -3   1      301.66      295.17     21.82 o 
  -7  -3   1      196.15      160.50     17.40 o 
  -6  -3   1      689.22      686.97     25.84 o 
  -5  -3   1      214.98      208.60      8.29 o 
  -4  -3   1      863.59      752.91     10.24 o 
  -3  -3   1     2528.42     2575.16     20.79 o 
  -2  -3   1       28.03       26.46      2.13 o 
  -1  -3   1      122.68      149.55      3.39 o 
   0  -3   1     4733.39     4689.67    107.76 o 
   1  -3   1     1739.35     1988.83     20.33 o 
   2  -3   1     2245.97     2270.06     18.75 o 
   3  -3   1     3987.52     4058.45     26.59 o 
   4  -3   1     2173.21     2178.73     20.80 o 
   5  -3   1       61.89       59.87      5.63 o 
   6  -3   1        6.43       13.06      8.35 o 
   7  -3   1      796.08      874.66     23.96 o 
   8  -3   1       56.60       66.73     28.89 o 
   9  -3   1        0.03        2.39     10.39 o 
  10  -3   1       19.55       22.06     15.07 o 
 -10  -2   1        0.11       -3.93     10.50 o 
  -9  -2   1        1.16        1.66      9.00 o 
  -8  -2   1      298.01      309.86     15.36 o 
  -7  -2   1      208.22      204.72     14.33 o 
  -6  -2   1      186.85      184.36     11.11 o 
  -5  -2   1       72.32       82.35     10.57 o 
  -4  -2   1     2086.10     2064.32     24.61 o 
  -3  -2   1     2369.98     2283.53     46.00 o 
  -2  -2   1     1767.88     1725.02     10.78 o 
  -1  -2   1     2728.23     2770.85     21.17 o 
   0  -2   1     4175.98     4260.88     24.74 o 
   1  -2   1     1309.41     1310.28     11.20 o 
   2  -2   1      397.14      362.66      5.10 o 
   3  -2   1     1773.54     1868.47     11.88 o 
   4  -2   1       11.83        7.35      2.90 o 
   5  -2   1      478.38      526.81      9.63 o 
   6  -2   1       83.33       77.41      5.53 o 
   7  -2   1      264.14      274.14     12.82 o 
   8  -2   1       66.22       65.27      8.61 o 
   9  -2   1        4.58        6.44     10.59 o 
  10  -2   1        5.85       20.93     15.72 o 
 -10  -1   1       92.72       82.12     11.46 o 
  -9  -1   1       33.45       33.70     10.60 o 
  -8  -1   1        6.91        7.98      8.86 o 
  -7  -1   1       18.44       21.95      8.01 o 
  -6  -1   1        3.60       -0.34      6.57 o 
  -5  -1   1       68.34       75.22      8.09 o 
  -4  -1   1     2030.03     2172.44     21.57 o 
  -3  -1   1     3085.61     2968.79     22.49 o 
  -2  -1   1      102.35      106.11      3.48 o 
  -1  -1   1      254.90      298.04      8.91 o 
   1  -1   1     8883.51     9164.54    216.93 o 
   2  -1   1     5094.58     5417.64     28.66 o 
   3  -1   1     8442.92     8785.48     24.81 o 
   4  -1   1     1291.63     1355.81     12.53 o 
   5  -1   1       43.64       47.86      4.47 o 
   6  -1   1      126.14      126.92      8.49 o 
   7  -1   1      709.54      716.06     21.22 o 
   8  -1   1      343.20      380.79     40.05 o 
   9  -1   1       59.80       82.78      9.36 o 
  10  -1   1       56.05       60.22     14.86 o 
 -11   0   1       36.73       46.76     19.73 o 
 -10   0   1       88.63       85.89     11.54 o 
  -9   0   1       19.43       17.29      9.10 o 
  -8   0   1      140.29      130.79     22.48 o 
  -7   0   1        4.35        3.06      8.10 o 
  -6   0   1        9.15       17.06      6.39 o 
  -5   0   1       53.45       59.74      4.76 o 
  -4   0   1      438.90      417.69      7.77 o 
  -3   0   1     5978.95     5920.50     22.05 o 
  -2   0   1     4981.94     4724.60     27.83 o 
   1   0   1     4412.52     4529.23     25.70 o 
   2   0   1     5618.66     5410.55     56.72 o 
   3   0   1     9739.63     9670.45     64.10 o 
   4   0   1      213.43      257.83     13.19 o 
   5   0   1     1119.56     1140.89     20.35 o 
   6   0   1        9.61       11.86      6.90 o 
   7   0   1       59.03       62.03     10.01 o 
   8   0   1      540.29      585.26     19.81 o 
   9   0   1      127.24      115.38     11.83 o 
  10   0   1      240.08      287.87     34.37 o 
 -11   1   1       14.51       -2.51     17.91 o 
 -10   1   1      146.15      183.06     12.10 o 
  -9   1   1       61.86       55.05      8.55 o 
  -8   1   1      457.17      459.45     17.09 o 
  -7   1   1      356.82      354.89     14.37 o 
  -6   1   1       36.97       32.20      6.23 o 
  -5   1   1      301.50      315.04      8.53 o 
  -4   1   1      763.60      781.08     14.79 o 
  -3   1   1     4158.79     4285.67     24.01 o 
  -2   1   1     8233.39     8001.93     62.91 o 
  -1   1   1     6590.91     6551.13     35.66 o 
   1   1   1     1496.98     1478.66     11.64 o 
   2   1   1     1600.06     1532.57     16.63 o 
   3   1   1     4198.69     4156.69     28.62 o 
   4   1   1       95.32       85.32      5.81 o 
   5   1   1       47.48       55.16     10.29 o 
   6   1   1     1137.76     1164.35     23.36 o 
   7   1   1       12.19       12.94      8.59 o 
   8   1   1      467.55      495.02     18.70 o 
   9   1   1       14.79       18.52      9.47 o 
  10   1   1      169.74      173.02     19.18 o 
 -10   2   1       53.02       46.62     11.39 o 
  -9   2   1       20.12       20.95      7.24 o 
  -8   2   1      268.93      293.97     12.66 o 
  -7   2   1       28.95       29.58      6.70 o 
  -6   2   1      331.17      328.03      9.73 o 
  -5   2   1      193.84      197.64      6.28 o 
  -4   2   1     4774.35     4577.42     52.32 o 
  -3   2   1      224.69      211.87      3.82 o 
  -2   2   1       10.79       12.16      1.25 o 
  -1   2   1     4848.04     4806.77     41.49 o 
   0   2   1     2598.82     2586.32     10.07 o 
   1   2   1     1004.28     1041.08     35.40 o 
   2   2   1     1997.79     2095.88     24.72 o 
   3   2   1     1124.61     1075.76     28.55 o 
   4   2   1       42.47       31.51      5.22 o 
   5   2   1      193.51      207.92      9.69 o 
   6   2   1       55.49       47.91     10.97 o 
   7   2   1     1306.59     1290.95     31.35 o 
   8   2   1      146.52      149.66     13.26 o 
   9   2   1       42.58       41.70     10.97 o 
  10   2   1       50.65       33.62     12.43 o 
 -10   3   1       89.21      107.48     14.62 o 
  -9   3   1        5.54       -0.77      9.71 o 
  -8   3   1       20.68       26.44      7.29 o 
  -7   3   1      487.60      473.95     12.81 o 
  -6   3   1      203.93      211.06      8.39 o 
  -5   3   1      217.17      233.87      6.91 o 
  -4   3   1     9625.81     9582.77     82.98 o 
  -3   3   1     2439.30     2263.41     14.90 o 
  -2   3   1      937.34      985.30     10.27 o 
  -1   3   1     4345.88     4590.25     60.17 o 
   0   3   1     5401.67     5392.46     32.59 o 
   1   3   1    15202.69    15088.88    123.69 o 
   2   3   1      750.90      792.29     14.01 o 
   3   3   1      517.85      471.00      8.80 o 
   4   3   1     1920.58     1949.07     26.85 o 
   5   3   1      407.78      441.94     12.69 o 
   6   3   1       82.16       81.12      7.52 o 
   7   3   1      850.59      879.96     32.53 o 
   8   3   1      435.02      433.88     18.65 o 
   9   3   1      169.50      172.44     13.70 o 
  10   3   1       90.12       79.48     19.28 o 
 -10   4   1        2.96        0.28     11.82 o 
  -9   4   1        0.48        4.84     10.54 o 
  -8   4   1      118.45      126.52     11.29 o 
  -7   4   1      375.79      388.79     14.90 o 
  -6   4   1       72.11       86.12      9.54 o 
  -5   4   1       97.42      106.06      5.76 o 
  -4   4   1     2683.83     2573.81     30.88 o 
  -3   4   1    10265.65    10387.73     65.89 o 
  -2   4   1     1817.50     1792.27     16.84 o 
  -1   4   1     1793.97     1752.43     16.41 o 
   0   4   1     2499.49     2660.02     28.44 o 
   1   4   1      183.56      207.97      6.03 o 
   2   4   1      435.75      467.24      6.21 o 
   3   4   1      388.01      349.88     12.55 o 
   4   4   1     2435.42     2364.17     99.01 o 
   5   4   1      666.08      655.87     15.32 o 
   6   4   1      243.63      240.65     11.01 o 
   7   4   1      197.28      166.49     10.96 o 
   8   4   1      247.41      236.77     20.16 o 
   9   4   1      325.50      301.05     20.12 o 
 -10   5   1       66.48       93.11     25.12 o 
  -9   5   1       26.60       26.83     11.77 o 
  -8   5   1        4.49        3.54      8.86 o 
  -7   5   1      254.61      270.38     13.25 o 
  -6   5   1      130.41      151.83      9.80 o 
  -5   5   1      624.49      641.57     14.51 o 
  -4   5   1      262.08      259.97      6.90 o 
  -3   5   1      365.33      314.34      7.30 o 
  -2   5   1     1938.64     1996.84     25.37 o 
  -1   5   1     6620.55     7168.59     53.36 o 
   0   5   1     2244.65     2240.52     64.28 o 
   1   5   1      618.52      626.31     13.27 o 
   2   5   1      216.81      216.76      8.22 o 
   3   5   1      107.19      104.25      7.00 o 
   4   5   1     2246.44     2213.87     53.77 o 
   5   5   1      446.43      434.61      9.25 o 
   6   5   1     1227.00     1126.21     39.21 o 
   7   5   1      183.75      190.62     13.29 o 
   8   5   1       78.36       74.18     16.83 o 
   9   5   1        5.73        4.00     15.44 o 
 -10   6   1       55.50       66.62     28.33 o 
  -9   6   1       44.01       50.43     13.15 o 
  -8   6   1      230.61      258.43     14.74 o 
  -7   6   1       29.12       28.81      8.75 o 
  -6   6   1        5.13        6.44      5.02 o 
  -5   6   1      218.20      213.83     10.27 o 
  -4   6   1     1275.81     1351.33     55.71 o 
  -3   6   1     1188.99     1245.96     14.57 o 
  -2   6   1      113.02      130.24     15.43 o 
  -1   6   1        9.52       28.98      7.80 o 
   0   6   1       23.34       18.33      4.61 o 
   1   6   1       64.40       84.10      4.26 o 
   2   6   1     3885.56     3762.31     18.04 o 
   3   6   1     2042.80     1971.64     15.91 o 
   4   6   1       71.10       71.03      4.56 o 
   5   6   1        1.78       -1.34     11.40 o 
   6   6   1      365.17      348.65     13.87 o 
   7   6   1      602.04      561.03     26.86 o 
   8   6   1        8.72        9.95      6.82 o 
   9   6   1       62.76       58.92     17.98 o 
  -9   7   1       37.08       59.61     13.90 o 
  -8   7   1      604.61      659.20     21.05 o 
  -7   7   1      361.94      349.53     15.18 o 
  -6   7   1        5.50        8.42      5.73 o 
  -5   7   1       52.99       49.82      8.47 o 
  -4   7   1     1496.92     1485.82     17.90 o 
  -3   7   1      436.32      469.22     11.41 o 
  -2   7   1       89.48       77.76     10.22 o 
  -1   7   1       27.79       47.19     14.90 o 
   0   7   1      245.43      240.75     22.62 o 
   1   7   1      232.92      262.03     16.30 o 
   2   7   1     4822.14     4777.10     22.16 o 
   3   7   1     2013.88     1868.26     36.95 o 
   4   7   1     1840.94     1781.44     39.22 o 
   5   7   1      141.90      132.54     15.97 o 
   6   7   1        7.80        8.07      8.04 o 
   7   7   1       11.91       13.15      7.33 o 
   8   7   1      112.00       89.31     15.91 o 
  -8   8   1      285.33      305.29     23.80 o 
  -7   8   1      239.46      255.09     36.17 o 
  -6   8   1       45.29       57.12      9.24 o 
  -5   8   1      176.51      182.18     13.45 o 
  -4   8   1      146.47      141.36      6.64 o 
  -3   8   1       67.87       51.29     10.60 o 
  -2   8   1       35.61       11.62      8.78 o 
  -1   8   1       14.75       12.56      9.33 o 
   0   8   1     1064.03     1215.37     42.44 o 
   1   8   1       67.60       80.68     11.13 o 
   2   8   1       25.07       25.72      2.88 o 
   3   8   1     1636.82     1612.09     32.00 o 
   4   8   1     1438.49     1448.54     32.82 o 
   5   8   1      356.36      370.02     22.19 o 
   6   8   1      512.12      435.19     25.16 o 
   7   8   1        1.42       -1.80      7.66 o 
   8   8   1       26.09       10.93     12.73 o 
  -8   9   1       57.55       66.37     18.17 o 
  -7   9   1      102.46      110.63     11.68 o 
  -6   9   1      109.01       92.09     18.82 o 
  -5   9   1       26.17       20.10      9.84 o 
  -4   9   1      432.60      410.01     19.73 o 
  -3   9   1      189.76      206.90     16.66 o 
  -2   9   1       22.18       25.40     11.16 o 
  -1   9   1        7.64       10.45      6.41 o 
   0   9   1      542.87      535.11     16.67 o 
   1   9   1      107.19      112.27      5.41 o 
   2   9   1      611.51      643.41     13.67 o 
   3   9   1       21.99       20.98     17.31 o 
   4   9   1       72.19       77.47     12.45 o 
   5   9   1       63.82       76.44     13.60 o 
   6   9   1      192.56      206.98     23.07 o 
   7   9   1        0.05        0.68     12.16 o 
   8   9   1        9.12       -0.54     28.49 o 
  -7  10   1       28.61       13.94     11.49 o 
  -6  10   1        1.48        2.77      8.14 o 
  -5  10   1       86.26       78.45     12.32 o 
  -4  10   1       15.13       23.11     11.67 o 
  -3  10   1      436.97      463.90     22.52 o 
  -2  10   1      362.41      404.08     24.15 o 
  -1  10   1      672.52      709.38     41.21 o 
   0  10   1        7.74        2.54      6.77 o 
   1  10   1      298.81      290.23     17.23 o 
   2  10   1     1667.09     1612.87     16.84 o 
   3  10   1       34.67       38.14     10.80 o 
   4  10   1        0.86        1.63     10.83 o 
   5  10   1       26.07       14.96     15.92 o 
   6  10   1       62.70       70.35     14.72 o 
   7  10   1        4.31        2.83     12.01 o 
   8  10   1       11.44      -19.07     30.97 o 
  -7  11   1        7.16        4.75     14.29 o 
  -6  11   1        9.75        1.85     12.76 o 
  -5  11   1       10.52       10.98     10.55 o 
  -4  11   1       43.93       47.87     12.62 o 
  -3  11   1      482.88      490.81     41.96 o 
  -2  11   1       50.65       50.17      7.74 o 
  -1  11   1      671.41      763.19     59.37 o 
   0  11   1      345.10      376.78     26.67 o 
   1  11   1        4.09        1.91      7.76 o 
   2  11   1       68.42       44.40     10.89 o 
   3  11   1      119.59      114.97     13.57 o 
   4  11   1       21.77       20.94     11.19 o 
   5  11   1       96.65       82.46     14.30 o 
   6  11   1       21.89        8.01     14.06 o 
   7  11   1        1.07       -1.89     13.02 o 
  -6  12   1        5.84        0.33     16.97 o 
  -5  12   1        3.44        0.19     11.64 o 
  -4  12   1       20.68       24.48     13.83 o 
  -3  12   1       11.22        0.05     13.96 o 
  -2  12   1       44.84       23.68     28.77 o 
  -1  12   1      787.00      642.25     56.58 o 
   0  12   1      247.48      253.57     14.68 o 
   1  12   1       23.20       25.50      9.83 o 
   2  12   1        3.40        2.85      9.97 o 
   3  12   1       78.74       77.04     12.95 o 
   4  12   1        1.78       -8.24      9.96 o 
   5  12   1        2.25        4.61     12.97 o 
   6  12   1        1.05       -5.23     12.10 o 
  -5  13   1        8.41        2.74     14.24 o 
  -4  13   1      111.70      104.64     16.48 o 
  -3  13   1        2.15       12.79     28.06 o 
  -2  13   1        9.55        2.85     28.77 o 
  -1  13   1       68.24       56.55     33.60 o 
   0  13   1      344.59      213.87     39.35 o 
   1  13   1       67.37       35.64      9.91 o 
   2  13   1       11.80       10.77     23.69 o 
   3  13   1       28.25       18.26     11.47 o 
   4  13   1        0.53        5.34     11.54 o 
   5  13   1       25.09       28.33     14.16 o 
   6  13   1        3.33       -4.81     14.57 o 
  -4  14   1       34.24       33.15     13.81 o 
  -3  14   1       26.48        1.28     27.74 o 
  -2  14   1      117.14       77.26     36.78 o 
  -1  14   1        1.26        1.80     30.61 o 
   0  14   1        2.37       -9.66     35.21 o 
   1  14   1        8.19        1.39     31.62 o 
   2  14   1       24.67      -10.28     39.70 o 
   3  14   1       24.16       16.41     28.27 o 
   4  14   1       42.76       38.35     14.25 o 
   5  14   1        1.52        8.56     14.77 o 
  -4  15   1        0.39       -8.76     28.51 o 
  -3  15   1        8.13        5.72     27.10 o 
  -2  15   1       59.25       38.78     36.66 o 
  -1  15   1       54.61       24.30     38.90 o 
   0  15   1        0.27       19.00     41.92 o 
   1  15   1        1.18       21.14     31.80 o 
   0 -16   2        1.48       12.74     37.55 o 
   1 -16   2        0.09       18.64     37.76 o 
   2 -16   2       26.87       10.74     31.93 o 
  -4 -15   2       27.22        9.54     14.86 o 
  -3 -15   2       30.95       38.63     13.76 o 
  -2 -15   2       61.85       84.74     14.26 o 
  -1 -15   2        3.11       22.59     38.93 o 
   0 -15   2       35.47       63.80     31.57 o 
   1 -15   2        0.01       24.56     33.74 o 
   2 -15   2        4.75       -3.56     28.69 o 
   3 -15   2       79.40       94.13     32.05 o 
  -5 -14   2       57.14       83.93     20.96 o 
  -4 -14   2      101.57      113.30     18.23 o 
  -3 -14   2      206.61      181.02     18.71 o 
  -2 -14   2        5.17       -1.03     12.82 o 
  -1 -14   2       24.92       16.99     12.42 o 
   0 -14   2       66.58       74.61     13.25 o 
   1 -14   2        0.39        1.90      9.61 o 
   2 -14   2        0.45        2.75     30.54 o 
   3 -14   2        0.64       -5.10     13.87 o 
   4 -14   2       75.00       67.38     17.98 o 
  -6 -13   2       26.78       38.10     19.13 o 
  -5 -13   2        3.61        9.79     14.28 o 
  -4 -13   2       87.29      119.31     16.55 o 
  -3 -13   2      251.73      276.78     20.45 o 
  -2 -13   2       45.74       39.57     12.67 o 
  -1 -13   2      154.03      149.86     15.85 o 
   0 -13   2        1.28        1.92      6.54 o 
   1 -13   2       67.93       60.51     30.76 o 
   2 -13   2       17.11       23.88     29.00 o 
   3 -13   2        0.91       -6.24     11.68 o 
   4 -13   2      108.76       81.47     20.14 o 
   5 -13   2        0.49        5.57     14.83 o 
  -6 -12   2      261.93      241.24     25.50 o 
  -5 -12   2        6.74       -4.99     14.32 o 
  -4 -12   2        2.13        9.00     13.58 o 
  -3 -12   2        8.94       12.68     12.59 o 
  -2 -12   2      221.56      264.61     21.91 o 
  -1 -12   2        6.24        8.74      5.72 o 
   0 -12   2        0.17        5.43      7.55 o 
   1 -12   2      130.46      100.71     32.58 o 
   2 -12   2       17.89        1.62     13.51 o 
   3 -12   2       36.10       16.09     13.57 o 
   4 -12   2       30.91       45.03     12.48 o 
   5 -12   2        2.11        6.61     13.46 o 
   6 -12   2        2.00       10.16     16.53 o 
  -7 -11   2        3.24       21.20     18.38 o 
  -6 -11   2      488.65      517.36     30.33 o 
  -5 -11   2        7.71       10.60     15.41 o 
  -4 -11   2     1005.60     1008.63     37.21 o 
  -3 -11   2        6.90        4.91      4.99 o 
  -2 -11   2      109.85      127.58     10.69 o 
  -1 -11   2       30.65       35.60      6.36 o 
   0 -11   2      218.28      221.25     12.77 o 
   1 -11   2      600.53      525.60     45.96 o 
   2 -11   2      519.93      483.71     23.69 o 
   3 -11   2      253.67      222.41     17.78 o 
   4 -11   2       49.49       41.86     11.65 o 
   5 -11   2       67.88       67.82     16.18 o 
   6 -11   2       13.59       15.37     15.30 o 
   7 -11   2       12.83       17.48     16.94 o 
  -7 -10   2       67.31       95.61     19.89 o 
  -6 -10   2        2.03        0.66     17.36 o 
  -5 -10   2       83.05       97.92     18.70 o 
  -4 -10   2       44.35       48.55      6.48 o 
  -3 -10   2       27.00       32.36      5.62 o 
  -2 -10   2       26.68       29.44      8.41 o 
  -1 -10   2       14.06       28.88      5.49 o 
   0 -10   2       95.79      100.24     26.84 o 
   1 -10   2      450.48      492.10     56.28 o 
   2 -10   2      333.90      376.61     20.66 o 
   3 -10   2       84.33       87.95     15.34 o 
   4 -10   2     1530.43     1532.41     35.18 o 
   5 -10   2       15.99        2.21     12.56 o 
   6 -10   2       73.91       82.20     17.77 o 
   7 -10   2       64.21       37.54     17.11 o 
  -8  -9   2      215.37      189.74     22.63 o 
  -7  -9   2      510.68      507.73     30.45 o 
  -6  -9   2       71.73       79.94     18.48 o 
  -5  -9   2        0.27       -1.91     14.21 o 
  -4  -9   2       76.19       75.27     14.06 o 
  -3  -9   2       37.30       49.12      5.65 o 
  -2  -9   2       11.19       17.91     11.18 o 
  -1  -9   2       76.03      108.08      8.34 o 
   0  -9   2      665.10      695.51     50.18 o 
   1  -9   2        7.17        3.23      9.35 o 
   2  -9   2       37.65       56.70     11.77 o 
   3  -9   2     3049.40     3121.29     51.76 o 
   4  -9   2      235.63      274.49     20.89 o 
   5  -9   2        3.68        7.63      5.38 o 
   6  -9   2      192.04      171.92     17.91 o 
   7  -9   2      119.72       94.57     18.25 o 
   8  -9   2       44.51       39.65     15.50 o 
  -8  -8   2       13.91       18.98     15.49 o 
  -7  -8   2      212.71      263.58     24.53 o 
  -6  -8   2       85.98       70.60     12.01 o 
  -5  -8   2        0.04       -2.48     12.46 o 
  -4  -8   2       31.13       38.36      7.93 o 
  -3  -8   2      788.24      876.34     18.27 o 
  -2  -8   2       66.35       81.92      5.98 o 
  -1  -8   2        1.14       11.08      5.46 o 
   0  -8   2      810.55      655.31     38.77 o 
   1  -8   2      689.92      738.82     26.27 o 
   2  -8   2       49.85       45.53      9.22 o 
   3  -8   2      645.28      606.47     22.32 o 
   4  -8   2     1166.11     1107.63     26.26 o 
   5  -8   2      343.67      348.45     18.06 o 
   6  -8   2      207.69      216.64     15.49 o 
   7  -8   2       22.59        5.96     11.46 o 
   8  -8   2      135.25      137.71     19.09 o 
  -8  -7   2      141.98      153.59     20.85 o 
  -7  -7   2      138.85      130.29     17.19 o 
  -6  -7   2       11.21        5.88      5.16 o 
  -5  -7   2      311.86      338.71     21.97 o 
  -4  -7   2      260.22      244.33     22.58 o 
  -3  -7   2     3171.12     3229.91     27.40 o 
  -2  -7   2      451.95      468.54     10.56 o 
  -1  -7   2     1174.44     1239.27     20.75 o 
   0  -7   2      424.46      477.88     20.31 o 
   1  -7   2     2098.43     2042.42     46.83 o 
   2  -7   2        4.64        7.03      7.42 o 
   3  -7   2      607.11      650.33     19.41 o 
   4  -7   2       57.82       74.94      9.17 o 
   5  -7   2      273.88      234.55     11.61 o 
   6  -7   2       70.48       63.45      9.28 o 
   7  -7   2      178.34      151.38     18.65 o 
   8  -7   2      137.39      143.37     17.19 o 
 -10  -6   2       58.02       57.34     16.30 o 
  -9  -6   2       14.33       26.10     10.14 o 
  -8  -6   2      559.49      616.07     31.62 o 
  -7  -6   2        8.54        5.59      5.04 o 
  -6  -6   2       51.03       51.80     13.35 o 
  -5  -6   2       28.05       28.47      5.28 o 
  -4  -6   2       74.04       72.70      6.65 o 
  -3  -6   2     1207.72     1233.51     21.89 o 
  -2  -6   2     1959.18     1866.03     44.40 o 
  -1  -6   2     2904.84     2861.47     28.77 o 
   0  -6   2     3937.61     4214.41     49.24 o 
   1  -6   2     1265.69     1323.40     50.67 o 
   2  -6   2      936.33      922.98     20.39 o 
   3  -6   2     1935.98     1948.89     28.71 o 
   4  -6   2      371.96      354.34     14.92 o 
   5  -6   2        0.43        0.34      3.55 o 
   6  -6   2       14.77       17.52      6.94 o 
   7  -6   2      251.11      210.82     14.91 o 
   8  -6   2      118.35      114.62     18.88 o 
   9  -6   2       59.56       78.68     16.07 o 
 -10  -5   2       21.31       13.37     13.22 o 
  -9  -5   2        3.72        4.85     10.21 o 
  -8  -5   2      512.97      492.54     27.27 o 
  -7  -5   2        3.75        5.83     12.23 o 
  -6  -5   2       44.62       44.53      5.63 o 
  -5  -5   2      160.25      155.67      7.53 o 
  -4  -5   2      414.10      411.73     28.67 o 
  -3  -5   2        5.69        6.12      2.80 o 
  -2  -5   2     1333.65     1208.62     19.77 o 
  -1  -5   2     5514.58     5248.71     98.21 o 
   0  -5   2     3035.07     2891.30     51.62 o 
   1  -5   2      190.39      190.38      6.56 o 
   2  -5   2        5.03        1.43      4.71 o 
   3  -5   2     2225.39     2204.44     22.98 o 
   4  -5   2     1253.35     1193.96     14.69 o 
   5  -5   2       94.16       96.63      6.17 o 
   6  -5   2      101.14       80.08     11.22 o 
   7  -5   2      134.87      120.21     11.93 o 
   8  -5   2        6.23       12.24     10.79 o 
   9  -5   2       24.50       32.61     13.66 o 
 -10  -4   2        1.45       -1.26     13.92 o 
  -9  -4   2       15.88       12.02      8.61 o 
  -8  -4   2      238.84      204.48     14.11 o 
  -7  -4   2       29.52       31.39     13.61 o 
  -6  -4   2      165.43      154.86     17.35 o 
  -5  -4   2        1.04        2.50      3.80 o 
  -4  -4   2      825.32      738.49     16.94 o 
  -3  -4   2     4709.48     4581.23     25.82 o 
  -2  -4   2        3.04        3.16      1.73 o 
  -1  -4   2      546.62      543.98     12.40 o 
   0  -4   2     2443.31     2407.91     74.64 o 
   1  -4   2      583.81      610.23     10.37 o 
   2  -4   2       10.83       12.09      2.99 o 
   3  -4   2        8.95        4.94      2.40 o 
   4  -4   2     3430.24     3518.06     19.58 o 
   5  -4   2      452.05      451.50     11.83 o 
   6  -4   2      143.55      148.41     11.83 o 
   7  -4   2      139.05      151.88     12.66 o 
   8  -4   2       19.07       23.50      9.86 o 
   9  -4   2       10.78       -0.65     12.11 o 
 -10  -3   2       59.15       44.03     10.95 o 
  -9  -3   2        5.51        3.86      8.97 o 
  -8  -3   2       16.84       12.60      9.29 o 
  -7  -3   2      733.47      705.91     20.25 o 
  -6  -3   2       11.04       10.24     11.53 o 
  -5  -3   2       51.02       48.38     10.19 o 
  -4  -3   2     2116.20     2155.46     24.98 o 
  -3  -3   2     4388.62     4042.51     31.00 o 
  -2  -3   2     2406.19     2316.93     24.05 o 
  -1  -3   2     1329.65     1335.04     13.72 o 
   0  -3   2      168.94      195.52      4.89 o 
   1  -3   2       61.30       64.95      3.61 o 
   2  -3   2       32.55       37.66      2.26 o 
   3  -3   2      194.60      209.66      4.03 o 
   4  -3   2     4140.50     4312.61     38.14 o 
   5  -3   2      433.32      395.15     12.69 o 
   6  -3   2      239.12      244.26     13.02 o 
   7  -3   2        0.64        1.75      8.60 o 
   8  -3   2      282.57      302.81     16.99 o 
   9  -3   2       35.12       43.60     12.85 o 
 -10  -2   2       20.00        7.12      9.50 o 
  -9  -2   2       38.58       25.80      9.59 o 
  -8  -2   2      282.97      274.46     14.37 o 
  -7  -2   2     1169.73     1150.60     63.19 o 
  -6  -2   2      184.76      183.90     10.79 o 
  -5  -2   2      772.19      822.15     24.87 o 
  -4  -2   2      544.26      550.30     18.91 o 
  -3  -2   2     9104.62     8719.81     63.93 o 
  -2  -2   2     3569.20     3458.61     24.15 o 
  -1  -2   2    19578.43    18916.10    774.20 o 
   0  -2   2      664.66      698.08     13.45 o 
   1  -2   2     1912.05     1800.84     15.00 o 
   2  -2   2      408.60      390.88      6.21 o 
   3  -2   2     1498.24     1599.90     13.21 o 
   4  -2   2     1402.05     1356.04     28.36 o 
   5  -2   2      292.87      281.28      8.07 o 
   6  -2   2      734.27      741.88     19.87 o 
   7  -2   2       72.97       76.20     10.69 o 
   8  -2   2      509.65      498.37     20.19 o 
   9  -2   2       75.36       84.05     11.79 o 
 -10  -1   2       28.92       29.39     10.09 o 
  -9  -1   2       23.36       14.92      8.86 o 
  -8  -1   2      470.67      446.24     17.37 o 
  -7  -1   2     2542.21     2550.19     36.26 o 
  -6  -1   2        4.48        4.49      6.14 o 
  -5  -1   2      243.18      248.35      7.16 o 
  -4  -1   2      716.61      692.56     10.46 o 
  -3  -1   2     1859.01     1727.81     18.89 o 
  -2  -1   2     1652.94     1656.92     15.55 o 
  -1  -1   2     2361.80     2323.48     52.29 o 
   0  -1   2     2413.00     2556.25     16.78 o 
   1  -1   2      617.01      621.77      8.30 o 
   2  -1   2      872.02      930.64     16.77 o 
   3  -1   2     1513.95     1482.24     18.53 o 
   4  -1   2      512.61      622.90     10.56 o 
   5  -1   2     1052.72     1084.67     27.17 o 
   6  -1   2        6.49        6.75      3.70 o 
   7  -1   2      439.61      411.21     17.78 o 
   8  -1   2      125.25      132.18     12.52 o 
   9  -1   2       44.62       41.38     10.17 o 
  10  -1   2      117.88      108.62     19.60 o 
 -10   0   2       14.11       14.16      9.58 o 
  -9   0   2       43.81       49.65      9.27 o 
  -8   0   2       22.58       25.22      9.09 o 
  -7   0   2      925.76      890.93     20.87 o 
  -6   0   2       44.11       40.48      6.36 o 
  -5   0   2      644.82      685.89     14.94 o 
  -4   0   2     2250.06     2277.47     14.82 o 
  -3   0   2      169.14      193.53      3.87 o 
  -2   0   2      748.07      748.97      5.49 o 
  -1   0   2    20648.34    18917.57    140.08 o 
   1   0   2      250.21      237.69      4.33 o 
   2   0   2     2146.32     2279.80     27.02 o 
   3   0   2     3707.68     3667.66     34.64 o 
   4   0   2     2463.68     2661.77     37.67 o 
   5   0   2      149.68      176.70      9.68 o 
   6   0   2      145.44      142.96     19.10 o 
   7   0   2      108.80      137.70     14.16 o 
   8   0   2       24.37       22.66      9.33 o 
   9   0   2        0.33       -0.31      9.05 o 
  10   0   2       48.95       54.47     16.24 o 
 -10   1   2       18.75       20.06      7.98 o 
  -9   1   2       27.21       34.35      7.63 o 
  -8   1   2      422.42      430.05     18.52 o 
  -7   1   2      575.16      572.06     17.14 o 
  -6   1   2       89.62       82.68      7.23 o 
  -5   1   2      154.11      129.97      7.13 o 
  -4   1   2      678.76      642.81     10.47 o 
  -3   1   2     1305.16     1285.66     10.37 o 
  -2   1   2      128.36      140.91      2.49 o 
  -1   1   2      811.48      765.73      9.44 o 
   0   1   2      333.83      354.29      4.70 o 
   1   1   2    10874.04    10446.94     79.93 o 
   2   1   2     1222.49     1234.06     10.89 o 
   3   1   2     1209.23     1157.07     15.83 o 
   4   1   2     2403.53     2366.66     24.80 o 
   5   1   2       64.35       60.07      6.71 o 
   6   1   2      685.59      641.86     18.55 o 
   7   1   2     1133.32     1143.48     28.83 o 
   8   1   2       49.86       39.18      9.99 o 
   9   1   2       83.33       80.99     11.87 o 
  10   1   2        4.20        1.65     11.71 o 
 -10   2   2        0.47       -1.06      7.32 o 
  -9   2   2        0.55       -2.55      7.28 o 
  -8   2   2      201.23      225.27     11.22 o 
  -7   2   2     2532.31     2531.29     31.70 o 
  -6   2   2       54.63       60.38      5.84 o 
  -5   2   2     2230.72     2303.88     25.29 o 
  -4   2   2     2547.48     2556.41     18.41 o 
  -3   2   2     2150.33     1984.55     26.64 o 
  -2   2   2      196.60      206.72      2.84 o 
  -1   2   2     2005.64     2141.19     17.89 o 
   0   2   2    23112.40    21793.05    587.49 o 
   1   2   2     4593.64     4935.60     29.30 o 
   2   2   2      298.69      302.93      7.91 o 
   3   2   2      140.54      151.48     15.39 o 
   4   2   2     2367.66     2297.13     31.88 o 
   5   2   2      542.79      496.71     13.71 o 
   6   2   2      140.57      129.88      8.95 o 
   7   2   2        2.23        2.77      9.63 o 
   8   2   2      210.27      260.95     15.95 o 
   9   2   2       49.37       52.14     11.04 o 
 -10   3   2       12.51       17.76     11.41 o 
  -9   3   2        3.43        6.35      7.39 o 
  -8   3   2       29.80       27.89      7.35 o 
  -7   3   2     1126.92     1170.94     18.36 o 
  -6   3   2       56.29       58.76      5.85 o 
  -5   3   2     1813.59     1781.89     18.65 o 
  -4   3   2      548.92      599.66      9.13 o 
  -3   3   2     1446.85     1399.14     14.51 o 
  -2   3   2      574.35      546.96      6.61 o 
  -1   3   2     8346.42     8189.25     51.32 o 
   0   3   2      245.66      250.46      4.06 o 
   1   3   2     1298.83     1323.70     15.65 o 
   2   3   2        4.91        6.44      1.29 o 
   3   3   2     2053.62     2210.31     27.00 o 
   4   3   2     3219.31     3092.53     30.06 o 
   5   3   2     2035.08     2046.35     26.45 o 
   6   3   2      569.43      546.83     17.49 o 
   7   3   2      305.67      336.24     21.41 o 
   8   3   2       48.13       45.43     10.10 o 
   9   3   2        3.97        3.10      8.83 o 
 -10   4   2       10.44        7.76     11.15 o 
  -9   4   2       13.11       10.81     11.05 o 
  -8   4   2      143.56      126.13     11.38 o 
  -7   4   2        2.46        5.10      7.53 o 
  -6   4   2      732.32      757.28     17.56 o 
  -5   4   2     1138.06     1163.54     18.38 o 
  -4   4   2      737.66      756.45     10.90 o 
  -3   4   2      601.48      646.83     15.22 o 
  -2   4   2       29.48       27.74      1.90 o 
  -1   4   2     7234.29     7270.69     55.26 o 
   0   4   2      135.02      148.92      4.65 o 
   1   4   2     2186.76     2201.42     27.78 o 
   2   4   2      303.03      282.34     11.44 o 
   3   4   2      103.39       93.23      3.86 o 
   4   4   2      344.80      296.81      8.18 o 
   5   4   2      493.84      487.21     10.00 o 
   6   4   2      586.30      601.66     16.64 o 
   7   4   2      991.08      945.89     21.42 o 
   8   4   2       65.47       56.28     13.49 o 
   9   4   2        6.91        0.90     10.04 o 
 -10   5   2        7.20        0.35     23.50 o 
  -9   5   2        4.89        8.88      9.60 o 
  -8   5   2      425.57      444.26     22.02 o 
  -7   5   2       59.92       52.36      8.71 o 
  -6   5   2       43.93       39.71      5.69 o 
  -5   5   2      201.35      210.58      7.15 o 
  -4   5   2      579.12      578.16      9.97 o 
  -3   5   2        1.60        1.51      2.27 o 
  -2   5   2      258.30      281.04      7.40 o 
  -1   5   2      574.32      561.74     12.97 o 
   0   5   2     2457.14     2481.32     23.20 o 
   1   5   2      123.35      121.67      5.43 o 
   2   5   2       11.74       -1.08      6.39 o 
   3   5   2     3292.78     3190.07     16.95 o 
   4   5   2       52.84       50.96      4.57 o 
   5   5   2       73.24       76.93      4.83 o 
   6   5   2       21.14       23.21      7.11 o 
   7   5   2      608.80      607.12     18.15 o 
   8   5   2       59.94       56.16      8.96 o 
   9   5   2       70.03       67.55     17.61 o 
 -10   6   2        1.43       -9.30     26.48 o 
  -9   6   2        0.84        1.58     10.18 o 
  -8   6   2      221.44      241.46     15.61 o 
  -7   6   2      216.79      252.61     13.02 o 
  -6   6   2      198.20      199.47     10.54 o 
  -5   6   2      258.91      261.46      7.95 o 
  -4   6   2      600.97      593.27     13.27 o 
  -3   6   2       50.51       55.84      4.26 o 
  -2   6   2      160.90      180.40     15.52 o 
  -1   6   2      754.04      809.39     19.23 o 
   0   6   2     3645.26     3639.25     40.90 o 
   1   6   2      558.97      591.39     23.37 o 
   2   6   2     1049.99     1044.03     21.76 o 
   3   6   2     1318.67     1315.93     26.21 o 
   4   6   2     1551.42     1518.33     49.73 o 
   5   6   2      895.25      851.78     28.62 o 
   6   6   2       27.62       36.75     11.96 o 
   7   6   2        3.61        2.40      7.64 o 
   8   6   2        8.83        8.93      6.84 o 
 -10   7   2        0.82      -10.68     25.02 o 
  -9   7   2       45.67       54.34     11.69 o 
  -8   7   2       46.48       59.87      9.82 o 
  -7   7   2      247.39      255.41     11.06 o 
  -6   7   2      115.27      121.29     13.38 o 
  -5   7   2      450.54      498.46     17.74 o 
  -4   7   2      194.51      212.86      8.99 o 
  -3   7   2        6.56        4.07      2.21 o 
  -2   7   2        3.27       -2.41      8.01 o 
  -1   7   2       18.51       24.94      4.46 o 
   0   7   2     2352.71     2325.12     26.96 o 
   1   7   2       18.28       23.92      4.17 o 
   2   7   2     3489.48     3324.94    124.52 o 
   3   7   2      320.49      278.48     20.17 o 
   4   7   2      846.04      869.95     24.76 o 
   5   7   2      354.21      339.67     35.33 o 
   6   7   2      988.46      946.13     22.61 o 
   7   7   2       76.21       72.07      8.97 o 
   8   7   2        0.37        0.17      7.11 o 
  -8   8   2        1.17        2.37      9.12 o 
  -7   8   2      217.66      224.20     15.11 o 
  -6   8   2      132.89      120.34     14.91 o 
  -5   8   2     1324.89     1314.26     28.96 o 
  -4   8   2      279.84      281.11     25.25 o 
  -3   8   2        1.82        4.87      2.28 o 
  -2   8   2       15.19       11.85      9.31 o 
  -1   8   2      451.37      421.92     36.76 o 
   0   8   2      912.25      875.11     18.27 o 
   1   8   2     1544.52     1493.04     26.06 o 
   2   8   2      879.67      878.90     22.34 o 
   3   8   2      197.84      166.69     13.54 o 
   4   8   2       54.40       51.53     11.97 o 
   5   8   2       23.11       16.53     10.44 o 
   6   8   2      230.81      261.61     18.84 o 
   7   8   2       59.33       58.40      8.56 o 
   8   8   2       11.32       -2.84     13.28 o 
  -8   9   2       51.52       53.15     15.94 o 
  -7   9   2       60.40       51.16     10.78 o 
  -6   9   2      104.32       78.95     10.35 o 
  -5   9   2       54.12       46.59     10.84 o 
  -4   9   2      336.95      316.31     18.94 o 
  -3   9   2        1.85       14.89     11.33 o 
  -2   9   2      181.63      179.56      7.26 o 
  -1   9   2      868.11      874.65     17.70 o 
   0   9   2       16.06       19.56      5.86 o 
   1   9   2       11.23        5.80      2.62 o 
   2   9   2       60.22       54.00      9.74 o 
   3   9   2     2507.20     2373.43     39.85 o 
   4   9   2        0.57       -1.26      9.97 o 
   5   9   2       36.00       32.36     10.62 o 
   6   9   2       22.03       19.63     12.48 o 
   7   9   2       35.10       26.57      8.36 o 
   8   9   2        0.38      -20.55     27.35 o 
  -7  10   2       17.02       10.79     14.11 o 
  -6  10   2        6.20        8.30      9.44 o 
  -5  10   2      107.32       96.58     15.96 o 
  -4  10   2       77.45       66.93     16.88 o 
  -3  10   2       79.15       68.38     15.09 o 
  -2  10   2      603.49      653.72     21.97 o 
  -1  10   2      318.84      362.97     20.25 o 
   0  10   2      692.35      696.75     86.55 o 
   1  10   2      100.24      131.48      5.42 o 
   2  10   2      135.05      144.69     12.65 o 
   3  10   2      129.04      122.60     12.73 o 
   4  10   2       11.64        8.80     10.68 o 
   5  10   2       88.78       86.31     15.18 o 
   6  10   2        0.56       -7.51     11.21 o 
   7  10   2       15.88       26.31     15.33 o 
   8  10   2       15.12       13.30     31.56 o 
  -7  11   2        1.85       -2.23     14.21 o 
  -6  11   2        1.07        4.38     14.55 o 
  -5  11   2       20.38       19.18     12.14 o 
  -4  11   2      284.99      287.66     19.85 o 
  -3  11   2        6.81        0.95     13.84 o 
  -2  11   2       86.92       29.12     31.05 o 
  -1  11   2      355.16      304.08     44.41 o 
   0  11   2      730.73      762.46     28.79 o 
   1  11   2      370.20      385.81     16.89 o 
   2  11   2      700.17      697.74     57.75 o 
   3  11   2       71.64       56.66     22.61 o 
   4  11   2        1.97       -1.61     10.45 o 
   5  11   2        8.49       23.69     10.91 o 
   6  11   2       38.20       32.32     13.82 o 
   7  11   2       30.60       22.03     33.87 o 
  -6  12   2        9.55        6.30     15.11 o 
  -5  12   2       32.10       19.74     12.26 o 
  -4  12   2       84.85      106.80     15.76 o 
  -3  12   2        9.71       10.65     17.45 o 
  -2  12   2      189.55      257.91     37.80 o 
  -1  12   2       21.56       11.99     33.04 o 
   0  12   2      162.96      172.06     40.82 o 
   1  12   2       91.58       73.08     27.42 o 
   2  12   2      217.86      186.90     21.17 o 
   3  12   2       70.55       53.25     11.91 o 
   4  12   2        8.33       11.47     19.39 o 
   5  12   2       45.86       40.88     14.27 o 
   6  12   2       54.78       58.68     22.04 o 
  -5  13   2       47.74       68.17     16.32 o 
  -4  13   2       15.90       27.19     13.49 o 
  -3  13   2        1.94       19.81     28.10 o 
  -2  13   2       55.56       87.34     34.82 o 
  -1  13   2       44.31       47.93     35.35 o 
   0  13   2        4.78       -3.83     29.06 o 
   1  13   2        0.61       28.83     35.37 o 
   2  13   2       58.46       57.68     12.14 o 
   3  13   2       51.65       38.61     11.81 o 
   4  13   2       43.44       40.37     13.42 o 
   5  13   2       19.99       23.67     14.98 o 
  -4  14   2       18.12       76.78     28.15 o 
  -3  14   2       19.71       24.93     29.69 o 
  -2  14   2       24.22       15.46     34.43 o 
  -1  14   2       24.23       31.06     37.27 o 
   0  14   2        0.42       -6.39     38.75 o 
   1  14   2        7.37        6.11     31.01 o 
   2  14   2        2.38       -6.39     35.46 o 
   3  14   2       16.68        6.38     35.01 o 
   4  14   2       10.89       11.70     12.49 o 
   5  14   2        6.11        1.15     13.80 o 
  -4  15   2       90.56      143.87     30.62 o 
  -3  15   2       16.17       27.09     26.67 o 
  -2  15   2       33.40       53.47     32.07 o 
  -1  15   2       25.46       37.40     32.65 o 
   0  15   2       10.69       -8.94     34.67 o 
  -3 -16   3       50.93       73.66     16.56 o 
   0 -16   3       29.89       24.25     30.47 o 
   1 -16   3       10.67       -1.36     37.97 o 
   2 -16   3        4.40        0.81     29.16 o 
  -4 -15   3       62.03       72.67     19.13 o 
  -3 -15   3        1.16        3.73     14.65 o 
  -2 -15   3       77.71       70.52     14.24 o 
  -1 -15   3       51.10       35.79     13.35 o 
   0 -15   3       35.33       28.32     33.63 o 
   1 -15   3       57.75       72.81     34.80 o 
   2 -15   3      116.05      119.44     14.80 o 
  -5 -14   3        3.69       -2.14     17.88 o 
  -4 -14   3       12.25       16.78     13.63 o 
  -3 -14   3       15.15       27.83     14.73 o 
  -2 -14   3      219.04      232.63     20.05 o 
  -1 -14   3       18.31       24.81     12.48 o 
   0 -14   3       55.87       58.49      8.37 o 
   1 -14   3       47.76       44.97     12.67 o 
   2 -14   3       21.96       37.21     25.66 o 
   3 -14   3        2.16       -5.08     12.66 o 
   4 -14   3       85.15       98.60     21.77 o 
  -6 -13   3       73.28       79.01     21.27 o 
  -5 -13   3       36.16       32.13     15.52 o 
  -4 -13   3       64.09       65.84     15.81 o 
  -3 -13   3        0.42        2.45     13.24 o 
  -2 -13   3       93.50      125.22     16.00 o 
  -1 -13   3      203.50      217.94     15.63 o 
   0 -13   3        0.51        6.99      8.29 o 
   1 -13   3        3.64       -3.24      9.87 o 
   2 -13   3        0.58        0.89     12.46 o 
   3 -13   3       21.12        9.82     13.62 o 
   4 -13   3        0.22       13.59     12.74 o 
   5 -13   3       69.56       78.44     20.43 o 
  -6 -12   3       10.99       -1.47     18.80 o 
  -5 -12   3      147.81      143.82     21.01 o 
  -4 -12   3      237.45      233.27     23.25 o 
  -3 -12   3       30.26       39.74     15.86 o 
  -2 -12   3        1.31        2.95      5.92 o 
  -1 -12   3       51.36       59.21     10.44 o 
   0 -12   3      357.37      409.40     29.27 o 
   1 -12   3       53.82       26.49     10.11 o 
   2 -12   3        1.39        8.57     13.68 o 
   3 -12   3       62.30       49.71     13.11 o 
   4 -12   3      210.18      213.05     22.34 o 
   5 -12   3        2.22       -4.91     15.73 o 
   6 -12   3        0.17       -3.94     14.05 o 
  -7 -11   3      139.59      166.11     24.52 o 
  -6 -11   3        0.47       13.41     16.08 o 
  -5 -11   3       27.60       33.68     15.89 o 
  -4 -11   3       83.61       64.19     17.26 o 
  -3 -11   3       25.54       38.39      6.39 o 
  -2 -11   3       35.86       42.36      6.68 o 
  -1 -11   3       86.55       71.84      8.61 o 
   0 -11   3      275.48      277.56     16.88 o 
   1 -11   3       14.89        6.40     13.02 o 
   2 -11   3      129.16      132.80     15.86 o 
   3 -11   3        5.00        5.44     11.36 o 
   4 -11   3      561.52      542.71     23.77 o 
   5 -11   3       65.54       71.95     16.91 o 
   6 -11   3       33.86       14.97     14.11 o 
   7 -11   3        5.09        7.16     13.62 o 
  -7 -10   3      270.68      280.83     26.64 o 
  -6 -10   3      291.05      240.76     24.32 o 
  -5 -10   3      178.79      183.68     16.24 o 
  -4 -10   3       68.76       74.86      7.61 o 
  -3 -10   3      179.16      206.49     15.84 o 
  -2 -10   3        5.27        5.15      5.01 o 
  -1 -10   3      158.99      161.17     11.12 o 
   0 -10   3      723.29      703.72     69.91 o 
   1 -10   3      207.31      183.05     20.65 o 
   2 -10   3        5.21        3.68     11.93 o 
   3 -10   3       14.05        7.59     10.49 o 
   4 -10   3      604.70      634.75     30.18 o 
   5 -10   3      412.06      362.80     24.69 o 
   6 -10   3      161.74      157.00     20.38 o 
   7 -10   3       11.32        4.58     13.98 o 
  -8  -9   3       22.95       22.97     14.96 o 
  -7  -9   3       30.64       33.50     16.35 o 
  -6  -9   3      165.26      158.07     18.92 o 
  -5  -9   3      274.98      251.92     11.72 o 
  -4  -9   3      188.84      182.02      9.66 o 
  -3  -9   3        1.76        0.86      4.88 o 
  -2  -9   3       34.84       36.82      5.71 o 
  -1  -9   3       19.61       17.74      6.64 o 
   0  -9   3      266.96      287.33     14.22 o 
   1  -9   3      365.45      392.84     38.96 o 
   2  -9   3      622.10      586.74     21.63 o 
   3  -9   3      242.63      232.63     27.63 o 
   4  -9   3       69.24       89.37      6.33 o 
   5  -9   3      499.01      498.90     25.85 o 
   6  -9   3      133.40      147.82     18.15 o 
   7  -9   3      176.52      204.80     21.33 o 
   8  -9   3        0.16        3.59     13.60 o 
  -8  -8   3      248.44      238.35     24.31 o 
  -7  -8   3        4.04        1.59     15.94 o 
  -6  -8   3        0.93        1.59     12.20 o 
  -5  -8   3      184.81      172.91     10.12 o 
  -4  -8   3        2.58        1.14      4.94 o 
  -3  -8   3      553.62      589.42     17.79 o 
  -2  -8   3      612.69      647.93     16.35 o 
  -1  -8   3      658.47      669.23     17.61 o 
   0  -8   3       70.43       60.10      8.65 o 
   1  -8   3      245.60      269.44     25.87 o 
   2  -8   3       90.63       98.34     10.86 o 
   3  -8   3      693.97      756.05     35.67 o 
   4  -8   3        3.76        5.08      4.15 o 
   5  -8   3       65.79       62.43      5.68 o 
   6  -8   3      127.20      131.54     16.93 o 
   7  -8   3      162.44      151.90     19.01 o 
   8  -8   3       11.10       22.79     14.42 o 
 -10  -7   3       15.56        9.41     13.45 o 
  -9  -7   3       33.42       41.69     17.62 o 
  -8  -7   3       28.14       21.53     15.56 o 
  -7  -7   3      240.63      269.77     23.21 o 
  -6  -7   3        1.63        6.26      9.23 o 
  -5  -7   3        5.80        3.72      5.96 o 
  -4  -7   3       62.61       67.08      6.85 o 
  -3  -7   3      163.28      148.86     12.24 o 
  -2  -7   3     2052.04     2097.62     27.21 o 
  -1  -7   3     4737.53     4693.67     41.96 o 
   0  -7   3     4352.50     4518.74     96.95 o 
   1  -7   3      130.37      128.80     10.28 o 
   2  -7   3      317.33      275.96     13.45 o 
   3  -7   3      277.13      291.63     13.45 o 
   4  -7   3      240.88      258.29      8.46 o 
   5  -7   3        0.28       -2.12      3.20 o 
   6  -7   3       79.39       64.83     12.88 o 
   7  -7   3       84.55       85.62     14.99 o 
   8  -7   3        0.56       -0.32     14.58 o 
 -10  -6   3       33.56       14.50     12.55 o 
  -9  -6   3        1.82        1.90      9.08 o 
  -8  -6   3        1.25       -1.95     16.05 o 
  -7  -6   3       27.47       25.86     15.57 o 
  -6  -6   3       10.98       10.55      4.38 o 
  -5  -6   3      154.81      128.19      6.91 o 
  -4  -6   3     2013.03     2147.11     25.14 o 
  -3  -6   3       60.57       67.03      6.05 o 
  -2  -6   3     2012.50     1849.22     50.67 o 
  -1  -6   3     1504.17     1450.50     34.04 o 
   0  -6   3     3355.10     3108.15     53.22 o 
   1  -6   3     2418.22     2613.85     38.01 o 
   2  -6   3     4538.77     4303.25     40.61 o 
   3  -6   3      216.99      205.84      7.15 o 
   4  -6   3      919.37      886.39     13.74 o 
   5  -6   3       11.86       13.46      3.20 o 
   6  -6   3        1.12       -3.66     11.45 o 
   7  -6   3       34.08       49.60     11.00 o 
   8  -6   3       29.20       37.36     15.19 o 
   9  -6   3        3.28        3.08     12.80 o 
 -10  -5   3       63.55       56.45     13.67 o 
  -9  -5   3        0.21       -0.88      9.33 o 
  -8  -5   3      153.76      157.32     12.63 o 
  -7  -5   3      171.13      153.13     18.52 o 
  -6  -5   3       20.34       17.76     11.20 o 
  -5  -5   3        4.38        7.53      3.68 o 
  -4  -5   3     1755.64     1757.82     22.51 o 
  -3  -5   3     1593.32     1491.24     20.83 o 
  -2  -5   3      924.90      965.28     25.17 o 
  -1  -5   3      697.52      729.18     47.19 o 
   0  -5   3     7091.01     7017.68    145.95 o 
   1  -5   3     1860.69     1750.30     18.91 o 
   2  -5   3     1219.46     1193.18     16.66 o 
   3  -5   3     1350.93     1327.69     13.59 o 
   4  -5   3      840.47      856.75     15.26 o 
   5  -5   3       13.31        8.03      7.84 o 
   6  -5   3       82.32       61.16     10.77 o 
   7  -5   3        0.19       -0.53     10.61 o 
   8  -5   3      171.30      167.17     18.00 o 
   9  -5   3        0.69        0.77     12.34 o 
 -10  -4   3      117.54      122.31     13.00 o 
  -9  -4   3       11.69       10.05      9.24 o 
  -8  -4   3      114.48       99.93     14.27 o 
  -7  -4   3      539.09      558.26     27.58 o 
  -6  -4   3      836.37      884.77     31.02 o 
  -5  -4   3      169.18      166.93     14.77 o 
  -4  -4   3      392.61      430.16      7.50 o 
  -3  -4   3     2778.28     2700.76     30.96 o 
  -2  -4   3     3009.45     2921.77     25.82 o 
  -1  -4   3     1167.58     1213.66     23.63 o 
   0  -4   3     3161.39     3184.36     62.04 o 
   1  -4   3     1142.76     1077.35     13.45 o 
   2  -4   3     1234.21     1225.88     16.85 o 
   3  -4   3      236.89      290.81      9.91 o 
   4  -4   3      324.99      297.92     21.75 o 
   5  -4   3      229.59      205.32     11.69 o 
   6  -4   3      652.92      626.68     29.65 o 
   7  -4   3       42.97       49.63     10.97 o 
   8  -4   3       23.46       27.77     10.95 o 
   9  -4   3       12.26       20.92     13.84 o 
 -10  -3   3        8.86        2.46     10.41 o 
  -9  -3   3       32.18       26.36      9.43 o 
  -8  -3   3      100.70       96.98     15.94 o 
  -7  -3   3       24.30       26.77      9.16 o 
  -6  -3   3     1308.58     1348.38     35.76 o 
  -5  -3   3     2317.28     2380.52     43.19 o 
  -4  -3   3     2322.26     2221.40     38.64 o 
  -3  -3   3        4.57       14.89      2.01 o 
  -2  -3   3     1043.66      969.99     14.07 o 
  -1  -3   3       13.63       15.78      1.80 o 
   0  -3   3     3209.43     3087.05     27.83 o 
   1  -3   3     4206.28     4211.89    103.09 o 
   2  -3   3      434.02      454.82      6.71 o 
   3  -3   3     2152.54     2292.68    125.28 o 
   4  -3   3      413.15      401.58     12.62 o 
   5  -3   3     1353.84     1357.46     45.57 o 
   6  -3   3     1378.11     1470.37     59.07 o 
   7  -3   3      189.67      232.38     14.81 o 
   8  -3   3      146.17      140.22     12.91 o 
   9  -3   3        8.34       20.18     13.92 o 
 -10  -2   3        0.83       -0.97      8.69 o 
  -9  -2   3        5.60        1.95      8.80 o 
  -8  -2   3       79.80       75.68     16.18 o 
  -7  -2   3       43.08       40.76      8.57 o 
  -6  -2   3      629.78      603.70     38.00 o 
  -5  -2   3     2394.15     2340.53     27.98 o 
  -4  -2   3    15794.56    15980.22    103.90 o 
  -3  -2   3      566.72      656.71     11.04 o 
  -2  -2   3     3198.33     3311.48     23.37 o 
  -1  -2   3      386.53      343.94      7.41 o 
   0  -2   3     1438.26     1387.50     16.60 o 
   1  -2   3       94.68       93.46      3.83 o 
   2  -2   3      599.46      624.14      9.40 o 
   3  -2   3      754.27      737.69     10.71 o 
   4  -2   3        2.57        4.65      3.71 o 
   5  -2   3      703.87      721.24     57.91 o 
   6  -2   3      132.48      129.06     11.17 o 
   7  -2   3     1569.28     1685.22     65.34 o 
   8  -2   3      208.65      214.12     17.26 o 
   9  -2   3       55.73       69.79     16.80 o 
 -10  -1   3        9.10       13.27      8.77 o 
  -9  -1   3       26.85       23.66      8.46 o 
  -8  -1   3        1.81       -2.86      7.83 o 
  -7  -1   3     1540.65     1546.90     26.97 o 
  -6  -1   3       11.01       15.09      5.92 o 
  -5  -1   3      430.75      448.24      8.71 o 
  -4  -1   3     3952.96     3876.77     36.63 o 
  -3  -1   3      643.93      640.74      5.75 o 
  -2  -1   3     8096.38     8162.74     94.08 o 
  -1  -1   3      970.12     1108.99     33.98 o 
   0  -1   3    19033.45    17901.17    443.11 o 
   1  -1   3      189.60      167.19      2.85 o 
   2  -1   3      609.94      644.77     10.46 o 
   3  -1   3     3741.71     3801.99     32.87 o 
   4  -1   3     1497.71     1400.06     23.99 o 
   5  -1   3       72.64       71.87      4.10 o 
   6  -1   3       45.01       52.58      8.49 o 
   7  -1   3      918.76      925.52     23.19 o 
   8  -1   3      264.75      278.54     22.39 o 
   9  -1   3      104.22       79.85     16.77 o 
 -10   0   3        1.87       -0.07      8.52 o 
  -9   0   3        1.81        8.68      8.32 o 
  -8   0   3       63.28       79.63      9.97 o 
  -7   0   3     1633.51     1610.80     24.18 o 
  -6   0   3      322.50      324.08     10.97 o 
  -5   0   3      244.26      242.97      6.65 o 
  -4   0   3      135.06      160.78      5.32 o 
  -3   0   3      522.87      480.74      6.79 o 
  -2   0   3     1130.14     1187.96     10.52 o 
  -1   0   3     2301.57     2323.28     15.33 o 
   0   0   3      317.42      311.66      5.08 o 
   1   0   3     1791.97     1762.92     12.30 o 
   2   0   3     1677.09     1672.45     23.11 o 
   3   0   3      194.34      195.24      6.50 o 
   4   0   3       13.88        3.85      5.28 o 
   5   0   3      704.26      735.25     18.01 o 
   6   0   3     1007.16      985.80     24.55 o 
   7   0   3        0.12        0.73      9.67 o 
   8   0   3       56.36       51.88      9.78 o 
   9   0   3       69.56       62.99     16.15 o 
 -10   1   3       37.23       47.63      9.00 o 
  -9   1   3      107.50      101.17      9.82 o 
  -8   1   3        1.70       -0.57      6.82 o 
  -7   1   3      180.52      196.20     10.48 o 
  -6   1   3     1037.89     1076.65     17.58 o 
  -5   1   3     3956.45     3946.67     44.76 o 
  -4   1   3      506.70      488.61     10.76 o 
  -3   1   3        2.00        5.14      1.43 o 
  -2   1   3     3390.03     3741.02     56.97 o 
  -1   1   3     3309.24     3302.59     42.95 o 
   0   1   3      486.29      593.14      9.47 o 
   1   1   3    27232.20    25983.81    271.89 o 
   2   1   3     6289.10     5944.49     51.74 o 
   3   1   3     1380.44     1312.97     15.83 o 
   4   1   3      384.91      371.52      9.90 o 
   5   1   3      723.20      723.44     16.26 o 
   6   1   3      458.96      458.12     22.17 o 
   7   1   3       83.98       87.40     10.74 o 
   8   1   3       73.04       58.28     10.31 o 
   9   1   3       22.74       26.03     10.72 o 
 -10   2   3       96.73       86.95      9.69 o 
  -9   2   3       53.20       57.15      8.37 o 
  -8   2   3      496.27      508.10     16.51 o 
  -7   2   3      199.80      181.49      9.87 o 
  -6   2   3     2485.62     2514.99     48.28 o 
  -5   2   3      714.56      677.54     11.37 o 
  -4   2   3     1543.05     1555.98     13.23 o 
  -3   2   3       30.66       33.45      2.05 o 
  -2   2   3     2130.20     2235.33     29.61 o 
  -1   2   3      575.05      542.98     13.59 o 
   0   2   3      349.44      418.46      7.49 o 
   1   2   3      653.56      715.38      9.68 o 
   2   2   3     2778.63     2727.91     21.32 o 
   3   2   3     8884.28     8768.30     63.70 o 
   4   2   3        7.54       14.38      5.29 o 
   5   2   3       63.03       52.84     10.34 o 
   6   2   3      272.24      283.34     12.72 o 
   7   2   3     1420.54     1436.75     38.97 o 
   8   2   3       25.70       11.92     10.25 o 
   9   2   3        0.24       -4.42      9.83 o 
 -10   3   3       59.74       56.07     12.08 o 
  -9   3   3        5.68        5.91      6.29 o 
  -8   3   3      543.00      583.80     14.71 o 
  -7   3   3        9.24        9.84      5.90 o 
  -6   3   3        3.08       10.01      5.12 o 
  -5   3   3      460.76      466.66      9.09 o 
  -4   3   3     1236.30     1206.95     10.91 o 
  -3   3   3      246.30      259.46      4.28 o 
  -2   3   3      172.07      181.84      5.01 o 
  -1   3   3     1472.68     1412.06     27.17 o 
   0   3   3     7568.65     7538.95     77.99 o 
   1   3   3     1921.31     2021.79     16.56 o 
   2   3   3     1490.99     1510.60     21.69 o 
   3   3   3      602.08      515.41     17.22 o 
   4   3   3        3.46        5.00      5.38 o 
   5   3   3      808.30      836.05     16.42 o 
   6   3   3      307.29      311.73     17.26 o 
   7   3   3      536.98      565.13     21.33 o 
   8   3   3        1.02        0.67     12.40 o 
   9   3   3      125.26      108.71     13.47 o 
 -10   4   3        5.14        7.70     10.40 o 
  -9   4   3       38.72       41.45      9.33 o 
  -8   4   3      382.94      352.66     15.38 o 
  -7   4   3        3.10        6.00      7.37 o 
  -6   4   3       21.73       24.35      4.77 o 
  -5   4   3       14.12       21.52      3.66 o 
  -4   4   3     2304.38     2311.35     26.71 o 
  -3   4   3       96.77      111.12      5.25 o 
  -2   4   3     1234.45     1266.38     22.31 o 
  -1   4   3      131.24      132.30      6.27 o 
   0   4   3     6129.50     6093.38     78.40 o 
   1   4   3      128.35      124.13      5.05 o 
   2   4   3     3680.13     3654.36     34.94 o 
   3   4   3      773.02      754.66     23.95 o 
   4   4   3       57.78       56.93      4.21 o 
   5   4   3      201.20      210.79      6.95 o 
   6   4   3       40.54       25.75      6.85 o 
   7   4   3      253.07      265.24     14.65 o 
   8   4   3      229.36      247.36     21.55 o 
   9   4   3       98.54      102.80     12.79 o 
 -10   5   3        7.16        7.49     12.47 o 
  -9   5   3      191.40      182.78     13.77 o 
  -8   5   3      166.84      155.33     15.41 o 
  -7   5   3      279.16      267.82     14.50 o 
  -6   5   3       60.89       65.20      7.82 o 
  -5   5   3        2.10       -0.20      3.44 o 
  -4   5   3      346.88      351.84      9.20 o 
  -3   5   3     1151.11     1108.05     10.05 o 
  -2   5   3     1553.78     1711.30     28.17 o 
  -1   5   3      240.08      250.82      5.58 o 
   0   5   3     3281.67     3401.06     26.40 o 
   1   5   3     4720.55     4764.70     37.36 o 
   2   5   3      702.29      625.27     18.83 o 
   3   5   3      323.97      366.30     16.30 o 
   4   5   3      268.44      275.70     11.96 o 
   5   5   3        2.10        0.87      6.33 o 
   6   5   3      327.81      318.55     12.50 o 
   7   5   3       63.44       65.29      8.38 o 
   8   5   3       42.16       40.80      8.90 o 
 -10   6   3       35.73       38.42     15.48 o 
  -9   6   3      162.06      162.45     13.50 o 
  -8   6   3      192.85      202.32     14.09 o 
  -7   6   3      103.54      108.54     13.04 o 
  -6   6   3       14.32       15.32      6.66 o 
  -5   6   3       67.55       61.42      5.35 o 
  -4   6   3       20.33       34.20      3.29 o 
  -3   6   3      684.57      723.80     20.69 o 
  -2   6   3       12.70        5.35      8.50 o 
  -1   6   3      766.72      749.65     46.78 o 
   0   6   3      221.58      251.27     16.21 o 
   1   6   3     6225.79     6289.19     71.70 o 
   2   6   3       85.97       67.79      8.39 o 
   3   6   3      463.15      446.56     16.58 o 
   4   6   3      218.63      219.04      4.72 o 
   5   6   3        8.91        0.06      9.75 o 
   6   6   3      832.25      815.98     19.46 o 
   7   6   3        6.82        2.92      7.58 o 
   8   6   3        6.33        2.52      8.06 o 
  -9   7   3       80.00       69.59     10.94 o 
  -8   7   3      219.65      238.34     14.94 o 
  -7   7   3       19.19       16.03      6.44 o 
  -6   7   3       34.15       29.17      8.94 o 
  -5   7   3     1119.22     1126.43     34.24 o 
  -4   7   3        1.77        3.17      2.64 o 
  -3   7   3        4.95        1.76      9.29 o 
  -2   7   3       35.54       33.12      3.19 o 
  -1   7   3     1910.82     1895.99     19.24 o 
   0   7   3       26.95       33.55     12.24 o 
   1   7   3     1118.87     1150.55     21.51 o 
   2   7   3      168.82      140.27     10.57 o 
   3   7   3     1509.60     1364.46     28.07 o 
   4   7   3       31.69       13.27      9.93 o 
   5   7   3       46.67       37.38     11.25 o 
   6   7   3      218.34      227.21     25.49 o 
   7   7   3       43.40       53.81      9.28 o 
   8   7   3        3.67        6.57      8.10 o 
  -8   8   3       80.01       85.93     12.45 o 
  -7   8   3        0.67       -0.43      7.79 o 
  -6   8   3       16.24       16.27      8.66 o 
  -5   8   3      137.63      124.36     12.57 o 
  -4   8   3      808.87      775.23     24.65 o 
  -3   8   3      209.00      177.29     18.20 o 
  -2   8   3      446.27      422.42      7.62 o 
  -1   8   3     1244.70     1221.27     17.20 o 
   0   8   3       18.99       30.13      5.67 o 
   1   8   3        0.40        4.89      2.70 o 
   2   8   3       82.29       83.61      9.85 o 
   3   8   3     1825.83     1714.79     32.52 o 
   4   8   3      178.09      165.65     13.56 o 
   5   8   3      398.05      375.74     19.55 o 
   6   8   3       32.51       30.89     12.40 o 
   7   8   3      197.39      206.39     13.04 o 
   8   8   3        0.47       -0.13     13.85 o 
  -8   9   3       81.92       77.69     12.03 o 
  -7   9   3       23.37       28.43     12.60 o 
  -6   9   3      119.78      120.84     19.40 o 
  -5   9   3      161.81      125.86     12.95 o 
  -4   9   3      495.54      438.12     27.87 o 
  -3   9   3      317.99      280.82     18.63 o 
  -2   9   3      438.83      418.08      9.15 o 
  -1   9   3       13.44       19.01      4.71 o 
   0   9   3      309.29      334.83     12.41 o 
   1   9   3      401.93      411.35      8.89 o 
   2   9   3      496.50      464.44     23.72 o 
   3   9   3      113.97      106.03     22.58 o 
   4   9   3       94.35       98.04     12.70 o 
   5   9   3      192.97      186.19     17.63 o 
   6   9   3       49.95       53.96     12.63 o 
   7   9   3      114.07      143.60     13.87 o 
   8   9   3        1.95        6.43     30.96 o 
  -7  10   3       18.43        3.09     15.11 o 
  -6  10   3        8.10        8.81      9.08 o 
  -5  10   3       22.54       21.93     11.36 o 
  -4  10   3      630.51      662.04     26.20 o 
  -3  10   3      200.83      201.58     18.07 o 
  -2  10   3      850.08      780.41     54.57 o 
  -1  10   3      175.53      163.83      8.65 o 
   0  10   3      287.42      299.47     26.17 o 
   1  10   3      336.50      318.79     14.81 o 
   2  10   3       24.59       34.91     11.78 o 
   3  10   3      282.23      283.97     16.56 o 
   4  10   3       65.08       53.79     11.71 o 
   5  10   3       46.44       54.74     16.19 o 
   6  10   3       11.00       17.72     11.18 o 
   7  10   3       31.55       23.92      8.84 o 
   8  10   3       14.90       36.82     30.41 o 
  -7  11   3        0.15       -2.73     13.62 o 
  -6  11   3        6.14        9.10     10.59 o 
  -5  11   3       39.50       52.59     12.28 o 
  -4  11   3       33.34       42.47     13.04 o 
  -3  11   3      163.57      194.65     18.36 o 
  -2  11   3       99.03      130.68     33.90 o 
  -1  11   3      537.99      535.49     53.47 o 
   0  11   3       44.81       38.30      7.91 o 
   1  11   3        7.28        2.82      7.56 o 
   2  11   3      144.14      142.60     13.00 o 
   3  11   3      443.66      413.09     19.54 o 
   4  11   3        1.34        0.26     10.62 o 
   5  11   3       21.06       18.19     12.11 o 
   6  11   3       65.65       78.03     24.99 o 
   7  11   3        9.67      -14.18     36.40 o 
  -6  12   3        0.17       -0.23     15.01 o 
  -5  12   3       46.39       48.85     12.84 o 
  -4  12   3       35.97       28.65     13.32 o 
  -3  12   3        5.60       38.12     28.31 o 
  -2  12   3      100.17      102.56     35.68 o 
  -1  12   3      172.30      153.02     38.63 o 
   0  12   3        1.31        6.89     32.60 o 
   1  12   3        0.54        4.55      7.72 o 
   2  12   3       94.91       69.40     10.63 o 
   3  12   3       10.09       13.26     10.44 o 
   4  12   3       78.15       55.95     12.01 o 
   5  12   3        2.13        6.09     11.48 o 
   6  12   3       43.17       56.21     16.46 o 
  -5  13   3       58.82       46.83     19.51 o 
  -4  13   3       27.70       27.07     25.34 o 
  -3  13   3        3.89       31.95     26.40 o 
  -2  13   3      225.57      179.21     37.26 o 
  -1  13   3      245.97      214.14     43.36 o 
   0  13   3        4.97       -9.32     31.08 o 
   1  13   3        3.62        6.96     38.41 o 
   2  13   3       26.37       22.73     40.31 o 
   3  13   3        1.21       -1.57     10.26 o 
   4  13   3       89.07       71.96     13.19 o 
   5  13   3        2.41        6.39     12.65 o 
  -5  14   3        3.38      -11.30     21.72 o 
  -4  14   3       72.80       80.86     33.10 o 
  -3  14   3       56.32      136.76     35.16 o 
  -2  14   3       46.45       74.80     31.52 o 
  -1  14   3        1.04        5.66     35.37 o 
   0  14   3        3.57       11.09     36.29 o 
   1  14   3        1.78      -13.04     32.50 o 
   2  14   3        9.67       12.35     36.63 o 
  -4  15   3       31.58       29.08     27.03 o 
  -3  15   3       26.55       36.11     24.38 o 
  -2  15   3        4.50        6.75     30.20 o 
  -1  15   3      104.01      130.51     46.41 o 
  -3 -16   4        3.38        3.87     15.40 o 
  -2 -16   4        0.26        8.58     14.76 o 
   0 -16   4        5.82        1.89     32.18 o 
   1 -16   4       10.81        9.73     34.32 o 
   3 -16   4        8.90        8.70     12.60 o 
  -4 -15   4       67.38       72.65     19.67 o 
  -3 -15   4       44.85       43.55     16.07 o 
  -2 -15   4        6.01       10.12     14.44 o 
  -1 -15   4        6.22        2.10     21.10 o 
   0 -15   4        5.95       -5.51     12.67 o 
   1 -15   4        1.80       -2.50     14.19 o 
   2 -15   4       81.40       85.43     13.86 o 
   3 -15   4        7.78       19.09     15.39 o 
  -5 -14   4        2.31        3.23     17.23 o 
  -4 -14   4       98.03       83.80     19.23 o 
  -3 -14   4        4.46       28.66     22.64 o 
  -2 -14   4       13.69       26.83     16.34 o 
  -1 -14   4       16.06       28.73     13.79 o 
   0 -14   4       50.64       64.30     11.33 o 
   1 -14   4       22.48       22.31     13.78 o 
   2 -14   4      112.98      100.97     14.70 o 
   3 -14   4       24.59       10.48     17.71 o 
   4 -14   4       62.06       84.95     20.49 o 
  -5 -13   4       19.35       21.17     15.67 o 
  -4 -13   4       44.30       45.93     16.67 o 
  -3 -13   4      135.10      121.27     21.57 o 
  -2 -13   4       29.49       16.69      7.05 o 
  -1 -13   4        9.43       30.00      7.63 o 
   0 -13   4      184.89      201.00     14.52 o 
   1 -13   4      100.20      115.54     13.83 o 
   2 -13   4        9.47      -15.08     25.87 o 
   3 -13   4        0.21       -0.86     12.22 o 
   4 -13   4       28.53       28.40     16.57 o 
   5 -13   4        0.58       -0.17     13.69 o 
  -6 -12   4        0.40        2.65     19.63 o 
  -5 -12   4        0.21       -0.14     16.61 o 
  -4 -12   4       11.54        6.02     16.12 o 
  -3 -12   4      335.87      382.80     22.69 o 
  -2 -12   4       49.85       50.07      7.85 o 
  -1 -12   4        9.27        9.39      7.84 o 
   0 -12   4       28.59       33.19      9.89 o 
   1 -12   4      195.89      198.65     17.40 o 
   2 -12   4      191.24      190.41     17.57 o 
   3 -12   4        6.28        1.67     12.44 o 
   4 -12   4        9.46        7.18     13.79 o 
   5 -12   4        7.60       12.94     13.76 o 
   6 -12   4       15.53        2.21     16.76 o 
  -7 -11   4       38.66       37.87     19.00 o 
  -6 -11   4       44.88       68.14     19.17 o 
  -5 -11   4      352.07      348.53     27.86 o 
  -4 -11   4      175.34      183.61     17.70 o 
  -3 -11   4      723.25      769.84     18.22 o 
  -2 -11   4       95.49       85.95      8.55 o 
  -1 -11   4      281.12      286.10     15.07 o 
   0 -11   4      185.62      175.12     20.24 o 
   1 -11   4      669.80      604.13     27.46 o 
   2 -11   4      623.62      541.34     24.76 o 
   3 -11   4       56.26       35.65     12.89 o 
   4 -11   4        2.50        9.42     14.52 o 
   5 -11   4       58.69       67.51     14.64 o 
   6 -11   4        7.08       -7.65     17.26 o 
  -7 -10   4        0.20       -5.20     18.52 o 
  -6 -10   4      182.01      194.14     23.16 o 
  -5 -10   4      140.52      141.87     17.91 o 
  -4 -10   4        6.55       13.16      6.87 o 
  -3 -10   4      240.47      248.90     11.05 o 
  -2 -10   4        1.59       -2.61      6.57 o 
  -1 -10   4      112.55      106.90     10.34 o 
   0 -10   4       37.05       34.21      8.93 o 
   1 -10   4      342.84      368.44     19.41 o 
   2 -10   4       57.11       40.99     12.14 o 
   3 -10   4     1172.70     1064.75     29.70 o 
   4 -10   4      182.62      158.67     35.27 o 
   5 -10   4        1.11        2.92     13.53 o 
   6 -10   4        8.64       16.57     14.47 o 
   7 -10   4      240.95      213.35     23.37 o 
  -8  -9   4      141.84      154.49     23.09 o 
  -7  -9   4       75.10       73.09     18.50 o 
  -6  -9   4       48.61       50.69     16.86 o 
  -5  -9   4       72.85       80.85      8.53 o 
  -4  -9   4     1964.09     1993.11     51.40 o 
  -3  -9   4        7.56        7.93      5.65 o 
  -2  -9   4      486.28      524.11     16.84 o 
  -1  -9   4        2.06        2.55      6.87 o 
   0  -9   4      448.68      470.53     18.06 o 
   1  -9   4       11.98       23.45      9.58 o 
   2  -9   4      704.24      709.14     34.19 o 
   3  -9   4      163.77      157.04     13.72 o 
   4  -9   4       60.64       52.33     10.64 o 
   5  -9   4       34.31       18.92     11.99 o 
   6  -9   4        6.23       -1.01     12.89 o 
   7  -9   4      125.17      170.53     20.44 o 
  -8  -8   4       26.10       44.15     19.36 o 
  -7  -8   4      202.32      202.20     22.62 o 
  -6  -8   4        5.61       -3.31     15.23 o 
  -5  -8   4        4.90        0.85      7.11 o 
  -4  -8   4       85.05       77.44      7.57 o 
  -3  -8   4      768.16      763.12     16.04 o 
  -2  -8   4      448.60      498.43     15.74 o 
  -1  -8   4      618.43      725.34     19.36 o 
   0  -8   4     3561.01     3803.87     34.72 o 
   1  -8   4      964.29      985.46     28.76 o 
   2  -8   4      389.49      325.74     14.85 o 
   3  -8   4       24.34       12.75      2.66 o 
   4  -8   4     1074.63     1069.89     19.52 o 
   5  -8   4        4.42        5.59     10.94 o 
   6  -8   4        8.22        8.77     10.87 o 
   7  -8   4      126.70      143.15     17.17 o 
   8  -8   4      220.72      215.09     22.35 o 
  -9  -7   4       89.33       79.54     11.53 o 
  -8  -7   4        2.24        0.66     13.58 o 
  -7  -7   4      152.46      165.39     20.81 o 
  -6  -7   4       13.69        9.90     12.16 o 
  -5  -7   4        0.17        1.61      3.58 o 
  -4  -7   4     1010.12     1039.77     23.94 o 
  -3  -7   4      506.02      550.87     13.47 o 
  -2  -7   4      160.21      169.53      9.90 o 
  -1  -7   4        3.73        9.36      4.82 o 
   0  -7   4     1427.25     1461.72     39.38 o 
   1  -7   4     1819.06     1869.14     35.48 o 
   2  -7   4     1495.48     1410.68     85.26 o 
   3  -7   4       30.45       22.72      3.07 o 
   4  -7   4      127.10      120.19      8.80 o 
   5  -7   4      123.04      134.54     13.53 o 
   6  -7   4        8.97       14.41     11.43 o 
   7  -7   4       36.75       23.87     14.22 o 
   8  -7   4      257.86      259.19     22.85 o 
 -10  -6   4       48.27       52.78     13.07 o 
  -9  -6   4       87.95       81.07     11.03 o 
  -8  -6   4       22.39       40.13     15.48 o 
  -7  -6   4        2.24       -2.90     15.69 o 
  -6  -6   4        5.36       -6.01     14.81 o 
  -5  -6   4       16.28       12.77      3.10 o 
  -4  -6   4      346.89      355.14     11.99 o 
  -3  -6   4     2541.48     2617.10     26.55 o 
  -2  -6   4      667.00      681.99     29.78 o 
  -1  -6   4     3377.30     3644.22     29.27 o 
   0  -6   4       56.50       68.84      4.41 o 
   1  -6   4     1137.80     1192.56     25.67 o 
   2  -6   4     1166.19     1135.98     29.18 o 
   3  -6   4     3126.38     3044.42     28.26 o 
   4  -6   4       40.42       34.67      4.44 o 
   5  -6   4       92.90       75.34     13.30 o 
   6  -6   4      174.05      141.17     15.81 o 
   7  -6   4      130.50       98.63     16.45 o 
   8  -6   4      219.72      234.17     19.99 o 
 -10  -5   4       52.71       55.27     13.70 o 
  -9  -5   4        6.00        6.87      9.41 o 
  -8  -5   4      170.92      164.64     12.75 o 
  -7  -5   4        4.36        0.22     15.12 o 
  -6  -5   4      126.11      145.37     18.26 o 
  -5  -5   4       51.34       49.04      7.25 o 
  -4  -5   4     1831.31     1973.84     78.50 o 
  -3  -5   4     2965.11     3071.23     58.04 o 
  -2  -5   4      814.48      783.19     13.70 o 
  -1  -5   4     2529.65     2553.99     27.83 o 
   0  -5   4     2626.32     2483.49     16.03 o 
   1  -5   4       14.66       10.34      3.54 o 
   2  -5   4       97.05      102.01      5.87 o 
   3  -5   4     1990.76     1991.31     20.05 o 
   4  -5   4       73.92       81.93     11.64 o 
   5  -5   4       40.19       52.29     12.20 o 
   6  -5   4        3.86       -2.05      8.60 o 
   7  -5   4      596.12      603.27     21.38 o 
   8  -5   4        8.45       19.52     15.22 o 
   9  -5   4       15.71       21.15     14.61 o 
 -10  -4   4        2.17       -7.63     10.23 o 
  -9  -4   4        0.53        1.27      9.11 o 
  -8  -4   4      111.70      127.30     11.94 o 
  -7  -4   4       14.84       13.06      7.54 o 
  -6  -4   4      608.48      596.06     26.41 o 
  -5  -4   4      705.21      676.40     25.83 o 
  -4  -4   4     4436.94     4588.68    163.79 o 
  -3  -4   4      384.54      424.11     23.03 o 
  -2  -4   4       66.53       73.57      3.72 o 
  -1  -4   4      122.00      147.42      3.62 o 
   0  -4   4     8024.98     7982.57     33.19 o 
   1  -4   4        3.79        2.51      2.58 o 
   2  -4   4      252.30      268.18      8.99 o 
   3  -4   4      678.15      660.98     19.72 o 
   4  -4   4      445.89      442.70     14.01 o 
   5  -4   4      153.67      169.02     11.11 o 
   6  -4   4       66.08       69.10     12.93 o 
   7  -4   4      813.65      813.75     35.18 o 
   8  -4   4       76.22       93.13     16.30 o 
   9  -4   4       49.76       53.17     16.03 o 
 -11  -3   4       48.83       40.44     14.37 o 
 -10  -3   4        3.51       -0.39      8.96 o 
  -9  -3   4        5.41        0.11      8.38 o 
  -8  -3   4      766.05      708.21     38.12 o 
  -7  -3   4       56.60       39.61      8.68 o 
  -6  -3   4      315.45      330.79     14.25 o 
  -5  -3   4      531.42      509.02     22.18 o 
  -4  -3   4     4830.67     4426.83     78.22 o 
  -3  -3   4     4745.35     4893.11     35.45 o 
  -2  -3   4     5533.72     5648.36     26.18 o 
  -1  -3   4     1597.95     1674.00     17.67 o 
   0  -3   4      855.11      786.54     11.45 o 
   1  -3   4     1460.26     1583.20     19.63 o 
   2  -3   4     1014.88     1017.48     14.32 o 
   3  -3   4      686.54      667.42     21.45 o 
   4  -3   4      648.83      609.38     36.28 o 
   5  -3   4        4.00        6.28      6.33 o 
   6  -3   4      118.93      106.93     13.30 o 
   7  -3   4     1035.69     1012.81     31.35 o 
   8  -3   4      314.79      394.47     25.83 o 
   9  -3   4       83.21       92.73     17.40 o 
 -11  -2   4        9.33       21.81     11.75 o 
 -10  -2   4        4.33        3.32      9.54 o 
  -9  -2   4        0.21        1.49      8.21 o 
  -8  -2   4       45.17       44.24     13.30 o 
  -7  -2   4      684.22      665.00     28.91 o 
  -6  -2   4      461.05      435.18     23.49 o 
  -5  -2   4       85.64       76.35      6.48 o 
  -4  -2   4      905.87      900.55     16.06 o 
  -3  -2   4     4438.40     4430.73     36.88 o 
  -2  -2   4     2534.39     2549.33     33.84 o 
  -1  -2   4    26859.82    23791.66    504.32 o 
   0  -2   4      141.49      146.83      2.76 o 
   1  -2   4      386.52      412.00      6.20 o 
   2  -2   4       41.39       36.92      4.30 o 
   3  -2   4      343.99      316.25      9.59 o 
   4  -2   4     2736.93     2929.09     37.66 o 
   5  -2   4      635.10      688.31     17.09 o 
   6  -2   4      671.83      717.57     47.03 o 
   7  -2   4       45.16       46.94      9.60 o 
   8  -2   4      231.02      264.46     23.98 o 
   9  -2   4      165.71      159.61     20.43 o 
 -11  -1   4       52.65       50.28     13.49 o 
 -10  -1   4       26.06       30.67      9.79 o 
  -9  -1   4       95.26       92.81     10.32 o 
  -8  -1   4       35.68       27.31      8.37 o 
  -7  -1   4      118.86      119.40      9.58 o 
  -6  -1   4     1081.54     1030.83     13.66 o 
  -5  -1   4     1925.03     1874.11     15.93 o 
  -4  -1   4      311.42      286.13      5.76 o 
  -3  -1   4     1655.30     1778.76     18.13 o 
  -2  -1   4      422.74      414.13      4.91 o 
  -1  -1   4       44.10       54.33      3.02 o 
   0  -1   4     1160.55     1231.53      8.91 o 
   1  -1   4      213.33      223.14      7.06 o 
   2  -1   4     2611.21     2689.66     18.07 o 
   3  -1   4      289.74      293.13      5.88 o 
   4  -1   4     2026.79     1902.50    112.01 o 
   5  -1   4       85.86       75.30      3.51 o 
   6  -1   4      728.42      742.29     31.72 o 
   7  -1   4      415.71      429.43     27.04 o 
   8  -1   4       54.91       34.52     13.41 o 
   9  -1   4        0.63       -0.14     14.13 o 
 -11   0   4        0.03       12.11      9.46 o 
 -10   0   4      157.51      158.12     12.93 o 
  -9   0   4      220.25      225.62     13.04 o 
  -8   0   4     1151.95     1109.26     27.76 o 
  -7   0   4      286.27      320.13     16.08 o 
  -6   0   4       19.54       19.31      5.62 o 
  -5   0   4     1083.82     1164.45     16.52 o 
  -4   0   4     2020.44     1989.01     28.95 o 
  -3   0   4      184.04      210.76      6.00 o 
  -2   0   4     2062.25     2171.98     17.64 o 
  -1   0   4    11318.98    11162.94     33.79 o 
   0   0   4     9874.15     9835.63    205.08 o 
   1   0   4     8018.98     7890.77     54.00 o 
   2   0   4     3168.89     3148.76     25.96 o 
   3   0   4     4551.21     4411.47     61.27 o 
   4   0   4     1003.36      971.78     14.74 o 
   5   0   4      169.80      178.71      8.69 o 
   6   0   4      626.63      586.24     20.95 o 
   7   0   4      497.56      506.11     19.31 o 
   8   0   4       82.24      102.51     17.76 o 
   9   0   4       26.22        9.53     13.96 o 
 -10   1   4      128.61      134.65     10.53 o 
  -9   1   4       36.95       50.49      7.88 o 
  -8   1   4     1684.85     1719.03     31.24 o 
  -7   1   4       18.06       15.17      7.06 o 
  -6   1   4      584.46      582.04     13.14 o 
  -5   1   4      374.73      424.26     10.29 o 
  -4   1   4      875.29      840.71     11.29 o 
  -3   1   4      365.10      447.00      6.50 o 
  -2   1   4      130.04      131.14      2.88 o 
  -1   1   4      417.45      441.84      7.55 o 
   0   1   4     7220.34     6984.74     39.78 o 
   1   1   4    12674.34    12465.69    233.07 o 
   2   1   4      486.96      508.12     12.05 o 
   3   1   4     8973.49     8630.57     41.56 o 
   4   1   4     3499.49     3389.26     28.43 o 
   5   1   4     1206.37     1156.11     18.25 o 
   6   1   4      895.47      859.52     17.09 o 
   7   1   4      455.96      463.38     37.34 o 
   8   1   4        0.86        2.38      8.81 o 
   9   1   4       48.40       55.44     18.38 o 
 -10   2   4        2.00        4.94     17.02 o 
  -9   2   4        0.79        2.51      7.03 o 
  -8   2   4      626.39      652.21     15.34 o 
  -7   2   4      746.13      764.99     15.01 o 
  -6   2   4      662.02      648.45     12.43 o 
  -5   2   4      410.28      419.49     10.12 o 
  -4   2   4      646.40      653.67      9.73 o 
  -3   2   4       41.34       44.20      2.70 o 
  -2   2   4      772.22      827.16     11.78 o 
  -1   2   4       48.63       49.85      2.27 o 
   0   2   4     1386.03     1311.80      9.89 o 
   1   2   4     1807.80     1717.47     17.49 o 
   2   2   4       32.33       24.50      4.08 o 
   3   2   4     1407.25     1319.19     17.78 o 
   4   2   4     3890.90     3853.55     31.59 o 
   5   2   4     1177.25     1121.85     18.88 o 
   6   2   4      458.08      432.55     13.33 o 
   7   2   4        0.62        2.68     14.14 o 
   8   2   4       16.84       17.59     12.92 o 
   9   2   4        5.68        1.12      9.84 o 
 -10   3   4       67.74       76.95     12.65 o 
  -9   3   4       82.68       77.14     10.74 o 
  -8   3   4       90.28       93.74      8.31 o 
  -7   3   4       78.56       73.89      6.74 o 
  -6   3   4      531.25      536.26     11.47 o 
  -5   3   4      162.82      153.81      5.07 o 
  -4   3   4      606.88      571.16     11.40 o 
  -3   3   4      362.34      354.86     12.11 o 
  -2   3   4     1527.26     1470.03     29.15 o 
  -1   3   4       28.73       28.39      1.59 o 
   0   3   4     9471.21     9471.85     62.11 o 
   1   3   4     1351.38     1337.33     17.18 o 
   2   3   4     2676.34     2596.59     14.03 o 
   3   3   4       94.33       86.87      8.49 o 
   4   3   4      435.26      463.12     12.63 o 
   5   3   4        3.27        8.82      6.14 o 
   6   3   4     1033.59      960.88     21.51 o 
   7   3   4       63.46       66.28      9.20 o 
   8   3   4       17.92       32.43     14.78 o 
   9   3   4       58.68       61.68     12.17 o 
 -10   4   4       68.75       76.18     12.06 o 
  -9   4   4       30.49       34.56      9.80 o 
  -8   4   4      335.28      312.93     14.72 o 
  -7   4   4      293.24      320.39     10.97 o 
  -6   4   4      284.46      266.94      9.50 o 
  -5   4   4      127.08      131.25      4.64 o 
  -4   4   4      534.24      528.52     13.32 o 
  -3   4   4     1277.32     1231.34     22.45 o 
  -2   4   4     3472.66     3628.87     76.76 o 
  -1   4   4     3684.93     3563.07    102.11 o 
   0   4   4      270.95      340.38      4.59 o 
   1   4   4      507.56      475.67      9.90 o 
   2   4   4     3149.66     3085.63     33.17 o 
   3   4   4     2107.93     2115.83     19.22 o 
   4   4   4       20.58       25.62      8.44 o 
   5   4   4      149.29      134.30      8.95 o 
   6   4   4      360.54      355.47     13.03 o 
   7   4   4       26.58       19.40      7.28 o 
   8   4   4      219.35      241.34     29.14 o 
   9   4   4        4.77        3.80     16.29 o 
 -10   5   4        6.95        7.44      9.28 o 
  -9   5   4       51.70       52.39     10.41 o 
  -8   5   4      237.42      248.82     14.30 o 
  -7   5   4       83.92       91.64      9.71 o 
  -6   5   4      950.57      854.91     19.13 o 
  -5   5   4      188.70      200.00      8.46 o 
  -4   5   4      121.92      141.19      9.73 o 
  -3   5   4     2574.12     2561.44     58.78 o 
  -2   5   4     3992.25     4177.68    161.79 o 
  -1   5   4     2580.03     2183.20     45.00 o 
   0   5   4     3375.65     3340.59     31.44 o 
   1   5   4       54.93       41.66      9.11 o 
   2   5   4      139.35      125.62      9.06 o 
   3   5   4     1051.87     1076.27     23.16 o 
   4   5   4      208.21      223.51      5.70 o 
   5   5   4       34.05       30.92      6.68 o 
   6   5   4       82.37       87.83      8.85 o 
   7   5   4       24.69       22.49      7.87 o 
   8   5   4       21.51       16.40      8.31 o 
 -10   6   4        0.00      -10.99     21.14 o 
  -9   6   4       12.42        9.84     10.22 o 
  -8   6   4      267.40      282.48     16.58 o 
  -7   6   4       26.07       29.74      8.36 o 
  -6   6   4      245.92      221.51     12.00 o 
  -5   6   4      447.63      458.44     15.47 o 
  -4   6   4      313.69      332.24     14.94 o 
  -3   6   4      522.84      524.22     22.43 o 
  -2   6   4       75.70       92.86     11.03 o 
  -1   6   4     5818.63     5770.31     68.37 o 
   0   6   4     2118.41     2014.37     22.88 o 
   1   6   4     1073.24     1054.33     14.96 o 
   2   6   4      134.99      114.79     13.76 o 
   3   6   4      566.98      599.47     64.37 o 
   4   6   4      171.95      177.27     12.94 o 
   5   6   4       54.78       59.11     11.01 o 
   6   6   4        2.49        3.11      7.65 o 
   7   6   4      223.57      230.32     16.11 o 
   8   6   4       19.06       24.85      8.95 o 
  -9   7   4        3.23       -9.40      9.82 o 
  -8   7   4      106.97      123.27     12.71 o 
  -7   7   4      172.63      173.44     12.78 o 
  -6   7   4       36.11       34.52     14.31 o 
  -5   7   4      205.04      240.94     14.97 o 
  -4   7   4      559.07      587.90     20.45 o 
  -3   7   4      474.16      448.93     18.98 o 
  -2   7   4      236.94      229.91     15.29 o 
  -1   7   4       72.40       61.79      8.03 o 
   0   7   4      106.91       90.36      4.61 o 
   1   7   4      166.60      155.10      9.09 o 
   2   7   4      947.02      909.50     21.38 o 
   3   7   4      632.68      607.96     32.38 o 
   4   7   4      154.51      143.58     12.35 o 
   5   7   4       25.90       22.23      9.58 o 
   6   7   4      272.96      234.60     13.04 o 
   7   7   4      474.01      451.66     16.39 o 
   8   7   4        2.24        4.94      8.52 o 
  -9   8   4        2.01        4.56     16.92 o 
  -8   8   4       56.11       60.25     14.56 o 
  -7   8   4      125.60      126.50     12.19 o 
  -6   8   4      138.49      129.81     12.76 o 
  -5   8   4      209.02      252.58     16.32 o 
  -4   8   4      612.12      642.47     33.70 o 
  -3   8   4      463.04      444.66     20.56 o 
  -2   8   4      515.91      572.74     43.34 o 
  -1   8   4      445.03      416.31     32.80 o 
   0   8   4        0.55        0.62      2.12 o 
   1   8   4        2.16        0.64      5.51 o 
   2   8   4        5.93        5.68      7.11 o 
   3   8   4       13.80       22.18     14.83 o 
   4   8   4      306.58      305.22     16.46 o 
   5   8   4      378.61      370.86     19.81 o 
   6   8   4      103.70       99.88     14.86 o 
   7   8   4        9.14       16.47      8.93 o 
   8   8   4        0.87        4.00     10.77 o 
  -8   9   4        1.57        8.52     10.45 o 
  -7   9   4       59.20       56.32     10.91 o 
  -6   9   4       35.50       44.93     10.72 o 
  -5   9   4      796.47      795.87     25.97 o 
  -4   9   4        7.51       15.79     12.39 o 
  -3   9   4      142.94      147.03     23.36 o 
  -2   9   4      577.35      503.27     45.41 o 
  -1   9   4      800.66      760.03     20.89 o 
   0   9   4       67.19       50.44      7.08 o 
   1   9   4      642.48      589.55     17.27 o 
   2   9   4     1676.89     1561.51     29.76 o 
   3   9   4       70.27       52.13      9.95 o 
   4   9   4      186.04      192.12     14.82 o 
   5   9   4      158.30      163.12     15.57 o 
   6   9   4      166.39      170.05     30.95 o 
   7   9   4      101.37      106.23     11.59 o 
  -7  10   4       26.73       31.88     13.93 o 
  -6  10   4       11.91        7.46     10.30 o 
  -5  10   4      278.80      263.47     18.35 o 
  -4  10   4       40.10       14.40     13.37 o 
  -3  10   4       71.39       61.75     15.01 o 
  -2  10   4       24.29       27.32     25.03 o 
  -1  10   4      506.46      545.30     51.36 o 
   0  10   4       13.58        4.75     12.72 o 
   1  10   4      162.34      152.51     12.79 o 
   2  10   4       28.01       25.17      8.59 o 
   3  10   4      121.97      128.82     12.63 o 
   4  10   4        0.74       -0.42      9.59 o 
   5  10   4        6.68        7.15     11.93 o 
   6  10   4       69.11       66.52     13.55 o 
   7  10   4       64.86       55.80     10.83 o 
  -7  11   4        0.19       12.71     16.96 o 
  -6  11   4        4.09       -2.71      9.75 o 
  -5  11   4        1.24       -1.73     11.93 o 
  -4  11   4      206.25      195.49     18.72 o 
  -3  11   4        1.62       22.02     21.56 o 
  -2  11   4       19.47       20.91     24.82 o 
  -1  11   4      355.50      429.12     48.83 o 
   0  11   4      200.21      256.28     38.75 o 
   1  11   4       52.74       63.15      8.80 o 
   2  11   4       25.96       20.37     14.14 o 
   3  11   4      161.36      181.26     20.75 o 
   4  11   4       72.91       83.50     16.77 o 
   5  11   4        3.05        1.90     12.01 o 
   6  11   4        5.56        0.88     12.19 o 
  -6  12   4      146.40      126.73     15.93 o 
  -5  12   4        0.04        6.76     12.55 o 
  -4  12   4       41.04       44.67     14.89 o 
  -3  12   4        4.04       18.32     25.00 o 
  -2  12   4        2.94        9.79     27.16 o 
  -1  12   4        5.27       -5.33     31.09 o 
   0  12   4      121.83      138.30     36.92 o 
   1  12   4       58.40       90.69     37.93 o 
   2  12   4      195.81      177.84     50.15 o 
   3  12   4      279.12      260.11     16.59 o 
   4  12   4        0.71        8.74      9.76 o 
   5  12   4       84.81       74.75     13.59 o 
   6  12   4       14.60       14.90     14.17 o 
  -5  13   4       96.71       66.44     25.95 o 
  -4  13   4        0.80       -1.90     23.51 o 
  -3  13   4        2.21       12.75     23.62 o 
  -2  13   4       19.46       23.79     32.07 o 
  -1  13   4        2.95       -0.26     29.46 o 
   0  13   4       12.59       -3.50     33.18 o 
   1  13   4        8.00        9.29     39.38 o 
   2  13   4      359.88      261.70     51.78 o 
   3  13   4      179.33      157.76     48.30 o 
   5  13   4       28.92       18.20     13.41 o 
  -5  14   4       51.95       58.86     25.40 o 
  -4  14   4        3.56        0.00     25.00 o 
  -3  14   4        2.36       -6.99     30.79 o 
  -2  14   4        0.38       -5.34     32.37 o 
  -1  14   4       22.18       31.87     33.57 o 
   0  14   4        2.90       -0.24     30.67 o 
   1  14   4       28.76       18.51     39.63 o 
  -3 -16   5        0.80        5.30     15.25 o 
  -2 -16   5       12.45       23.92     15.79 o 
   0 -16   5       19.65       15.48     32.03 o 
   1 -16   5        6.18       -8.63     36.88 o 
   2 -16   5       19.97       28.93     14.08 o 
   3 -16   5       40.49       48.73     16.26 o 
  -4 -15   5        4.37        9.02     18.08 o 
  -3 -15   5       14.03        5.63     16.41 o 
  -2 -15   5        4.65        1.80     13.92 o 
  -1 -15   5       13.68       11.71     13.30 o 
   0 -15   5       78.49       52.45     29.47 o 
   1 -15   5       75.63       82.74     17.40 o 
   2 -15   5       56.58       44.20     12.43 o 
   3 -15   5       12.13       19.82     15.27 o 
  -4 -14   5        1.45       -3.13     17.98 o 
  -3 -14   5      113.28      135.40     23.67 o 
  -2 -14   5        7.06       -1.10     14.57 o 
  -1 -14   5        3.18        0.93      9.00 o 
   0 -14   5       15.09       19.57     10.18 o 
   1 -14   5        2.04        1.15     11.22 o 
   2 -14   5      185.55      171.37     13.48 o 
   3 -14   5       49.25       39.66     18.41 o 
   4 -14   5       13.39       10.85     15.90 o 
  -5 -13   5        0.23        8.33     15.39 o 
  -4 -13   5        1.22       -5.27     16.20 o 
  -3 -13   5      310.31      382.07     29.45 o 
  -2 -13   5      101.77      106.96     10.56 o 
  -1 -13   5       14.99       15.48      9.38 o 
   0 -13   5        4.35        7.42      9.47 o 
   1 -13   5       41.60       61.80     12.52 o 
   2 -13   5       52.66       51.74     14.80 o 
   3 -13   5       88.03      123.04     19.01 o 
   4 -13   5        3.26        0.54     16.62 o 
   5 -13   5       28.98       21.34     13.31 o 
  -6 -12   5       11.42       14.64     17.28 o 
  -5 -12   5        1.10       -0.57     17.87 o 
  -4 -12   5      136.66      158.05     21.77 o 
  -3 -12   5      105.98      131.12     10.57 o 
  -2 -12   5      249.21      297.79     13.39 o 
  -1 -12   5      149.10      197.64     14.62 o 
   0 -12   5      357.62      373.28     17.88 o 
   1 -12   5      302.51      289.79     14.04 o 
   2 -12   5       46.72       53.10     13.41 o 
   3 -12   5      641.32      580.21     25.22 o 
   4 -12   5       87.80      101.90     18.76 o 
   5 -12   5        5.31        9.03     11.45 o 
   6 -12   5        0.50        3.69     15.71 o 
  -7 -11   5        5.67       -0.99     15.78 o 
  -6 -11   5        8.63       27.76     14.71 o 
  -5 -11   5      279.16      272.47     13.67 o 
  -4 -11   5        1.39       -2.92      7.44 o 
  -3 -11   5      136.99      141.24     16.70 o 
  -2 -11   5       49.89       83.02     10.53 o 
  -1 -11   5      245.18      265.37     15.39 o 
   0 -11   5       25.57       35.95     10.60 o 
   1 -11   5       47.63       59.28      8.94 o 
   2 -11   5       15.14       18.19     11.42 o 
   3 -11   5      610.67      540.26     22.89 o 
   4 -11   5       70.20       51.79     15.37 o 
   5 -11   5       47.04       22.32     14.29 o 
   6 -11   5       90.12       85.04     17.91 o 
  -7 -10   5      135.21      165.30     24.47 o 
  -6 -10   5        2.01        5.97      8.00 o 
  -5 -10   5       40.16       46.40      8.84 o 
  -4 -10   5      678.58      731.84     18.97 o 
  -3 -10   5      280.13      303.21     13.88 o 
  -2 -10   5        2.46        2.51      8.04 o 
  -1 -10   5       55.14       54.92      9.37 o 
   0 -10   5      297.80      290.36     16.10 o 
   1 -10   5      212.71      206.98     11.11 o 
   2 -10   5      127.44      112.67     13.07 o 
   3 -10   5     1513.23     1418.41     33.14 o 
   4 -10   5      111.15       97.53     15.76 o 
   5 -10   5       62.54       48.52     15.84 o 
   6 -10   5       22.32        7.40     12.40 o 
   7 -10   5       16.05       17.47     16.15 o 
  -8  -9   5        5.68        3.39     18.26 o 
  -7  -9   5      197.97      212.25     25.88 o 
  -6  -9   5       74.10       73.73      9.74 o 
  -5  -9   5      100.50       94.30      9.82 o 
  -4  -9   5      154.51      160.55     10.42 o 
  -3  -9   5      424.28      456.14     14.00 o 
  -2  -9   5      276.67      305.81     14.55 o 
  -1  -9   5      349.21      390.24     16.32 o 
   0  -9   5      107.24       86.25      5.90 o 
   1  -9   5      108.04       79.49     12.23 o 
   2  -9   5       78.18       77.14     10.78 o 
   3  -9   5      633.05      534.89     20.18 o 
   4  -9   5      785.24      767.87     36.65 o 
   5  -9   5       93.92       91.35     15.72 o 
   6  -9   5       65.65       56.12     15.35 o 
   7  -9   5       26.53       25.65     13.30 o 
  -8  -8   5       12.25       11.36     15.49 o 
  -7  -8   5      209.85      218.17     24.65 o 
  -6  -8   5      268.25      275.50     14.05 o 
  -5  -8   5       72.25       59.44      8.99 o 
  -4  -8   5       79.26       82.66      8.48 o 
  -3  -8   5      237.76      284.03     13.63 o 
  -2  -8   5     1133.57     1187.39     24.73 o 
  -1  -8   5      116.35       92.55      6.98 o 
   0  -8   5      371.43      384.92     16.11 o 
   1  -8   5       74.57       74.57      5.09 o 
   2  -8   5      126.25      115.39     10.36 o 
   3  -8   5      432.79      360.31     33.24 o 
   4  -8   5      733.54      746.03     20.21 o 
   5  -8   5        1.07        1.80     11.78 o 
   6  -8   5       29.63       45.91     13.92 o 
   7  -8   5       33.32       45.62     15.51 o 
   8  -8   5       81.62       87.92     18.12 o 
  -9  -7   5        1.01       -1.52     17.74 o 
  -8  -7   5      258.15      236.70     25.36 o 
  -7  -7   5        0.16       -6.06     15.43 o 
  -6  -7   5      138.05      136.44     19.47 o 
  -5  -7   5      424.67      347.35     22.07 o 
  -4  -7   5      227.94      215.19     15.55 o 
  -3  -7   5      632.41      678.07     18.93 o 
  -2  -7   5      187.58      208.82     11.12 o 
  -1  -7   5     1736.26     1715.28     42.04 o 
   0  -7   5     2324.48     2442.47     34.79 o 
   1  -7   5       11.89       20.10      8.58 o 
   2  -7   5      102.51      112.98     13.19 o 
   3  -7   5      617.89      623.86     17.61 o 
   4  -7   5        0.47        1.42      5.34 o 
   5  -7   5        3.80       -4.75     11.51 o 
   6  -7   5       83.97       87.45     13.96 o 
   7  -7   5      119.43      131.67     17.06 o 
   8  -7   5        7.79        6.70     13.87 o 
  -9  -6   5       43.29       49.86     29.03 o 
  -8  -6   5      297.11      289.61     19.09 o 
  -7  -6   5      145.76      153.30     20.90 o 
  -6  -6   5       35.39       16.26     13.22 o 
  -5  -6   5       71.16       67.01      8.33 o 
  -4  -6   5      107.03      105.81      8.31 o 
  -3  -6   5        4.80        4.21      5.70 o 
  -2  -6   5       45.50       41.18      4.33 o 
  -1  -6   5     2059.18     1936.23     19.46 o 
   0  -6   5     4099.07     4053.01     51.91 o 
   1  -6   5       70.12       60.34      8.53 o 
   2  -6   5       11.04       11.87      5.52 o 
   3  -6   5      915.12      907.61     15.32 o 
   4  -6   5       34.04       42.64      4.79 o 
   5  -6   5        5.49       -0.44     10.45 o 
   6  -6   5      125.62      131.78     16.48 o 
   7  -6   5      222.42      233.39     21.19 o 
   8  -6   5       18.24       23.98     12.94 o 
  -9  -5   5        1.76        3.45      8.60 o 
  -8  -5   5       64.03       64.64     11.62 o 
  -7  -5   5      796.45      793.57     54.67 o 
  -6  -5   5        5.30       14.35     11.27 o 
  -5  -5   5       84.57       91.42      8.86 o 
  -4  -5   5        8.78       11.91      5.96 o 
  -3  -5   5      608.02      761.38     18.98 o 
  -2  -5   5      420.18      376.83      8.91 o 
  -1  -5   5     1793.33     1781.61     63.44 o 
   0  -5   5       14.71        9.54      4.46 o 
   1  -5   5     1689.42     1744.86     18.93 o 
   2  -5   5      231.83      235.01      9.00 o 
   3  -5   5      218.66      212.26      6.79 o 
   4  -5   5      827.24      827.57     25.72 o 
   5  -5   5      306.42      303.70     18.19 o 
   6  -5   5      161.69      211.75     19.18 o 
   7  -5   5       92.92      101.02     17.12 o 
   8  -5   5       41.28       36.17     16.07 o 
 -10  -4   5        0.62       -2.86      9.12 o 
  -9  -4   5       28.62       26.34      9.35 o 
  -8  -4   5       47.72       41.29      9.24 o 
  -7  -4   5      683.86      671.81     19.35 o 
  -6  -4   5      250.25      256.50     21.11 o 
  -5  -4   5     1042.68     1016.44     27.10 o 
  -4  -4   5     1440.79     1552.37     43.13 o 
  -3  -4   5     1692.64     1552.54     58.11 o 
  -2  -4   5      684.79      684.14     10.15 o 
  -1  -4   5     2443.23     2486.99     22.11 o 
   0  -4   5      358.21      315.52      4.99 o 
   1  -4   5      740.67      760.99     10.01 o 
   2  -4   5       53.17       48.46      4.26 o 
   3  -4   5      349.11      383.48     16.59 o 
   4  -4   5     2067.12     1983.14     38.44 o 
   5  -4   5      539.81      562.33     16.83 o 
   6  -4   5      774.07      804.44     45.51 o 
   7  -4   5        8.81       14.78     12.63 o 
   8  -4   5       19.47       23.69     14.07 o 
   9  -4   5       36.29       36.13     15.46 o 
 -10  -3   5        2.12        3.64      8.78 o 
  -9  -3   5       19.99       32.85      9.08 o 
  -8  -3   5      137.10      152.57     21.68 o 
  -7  -3   5     1049.59      929.95     36.08 o 
  -6  -3   5      297.85      267.06     11.75 o 
  -5  -3   5      907.37      806.32     18.47 o 
  -4  -3   5      447.73      486.00     16.45 o 
  -3  -3   5      935.66      926.39     28.66 o 
  -2  -3   5      450.98      439.25     10.56 o 
  -1  -3   5    15044.87    14282.41    138.45 o 
   0  -3   5      133.84      128.64      3.17 o 
   1  -3   5        7.19       17.03      2.58 o 
   2  -3   5      335.34      345.51     20.84 o 
   3  -3   5      423.04      442.54     13.17 o 
   4  -3   5     3004.07     3059.35     28.10 o 
   5  -3   5      369.23      362.58     13.57 o 
   6  -3   5     1208.54     1231.23     58.14 o 
   7  -3   5     1117.17     1103.30     37.70 o 
   8  -3   5       85.16       80.64     16.82 o 
   9  -3   5        2.41        6.72     12.75 o 
 -10  -2   5       50.62       61.32     10.74 o 
  -9  -2   5      102.98       87.80     10.95 o 
  -8  -2   5      263.65      233.83     24.78 o 
  -7  -2   5      380.90      359.60     24.68 o 
  -6  -2   5      569.34      483.20     13.19 o 
  -5  -2   5      541.28      492.19     14.50 o 
  -4  -2   5      300.45      250.52      6.86 o 
  -3  -2   5      937.67     1049.72     21.07 o 
  -2  -2   5     1612.36     1587.16     50.49 o 
  -1  -2   5     1011.58      942.34     10.64 o 
   0  -2   5      422.22      419.10      5.21 o 
   1  -2   5        0.05        1.33      1.72 o 
   2  -2   5       24.76       21.09      3.96 o 
   3  -2   5       29.07       24.71      3.82 o 
   4  -2   5        0.99        1.33      4.01 o 
   5  -2   5      206.70      218.12     10.32 o 
   6  -2   5      500.95      518.74     20.29 o 
   7  -2   5      863.71      858.58     35.79 o 
   8  -2   5       17.48        9.54     16.68 o 
   9  -2   5       57.04       88.05     16.19 o 
 -10  -1   5       26.81       21.84      8.58 o 
  -9  -1   5        0.94        2.11      7.89 o 
  -8  -1   5      407.63      420.24     15.76 o 
  -7  -1   5      610.31      564.51     19.02 o 
  -6  -1   5        9.68        9.05      3.36 o 
  -5  -1   5       21.05       21.54      3.06 o 
  -4  -1   5     1484.28     1420.42     19.22 o 
  -3  -1   5     4176.71     4613.07     35.04 o 
  -2  -1   5       19.06       17.89      1.46 o 
  -1  -1   5     4716.00     4769.93     22.22 o 
   0  -1   5     1741.81     1614.63      9.03 o 
   1  -1   5      551.20      549.43      7.55 o 
   2  -1   5      373.59      390.71     15.66 o 
   3  -1   5     2990.04     3122.82     32.32 o 
   4  -1   5      659.21      631.78      8.83 o 
   5  -1   5      896.50      918.82     31.36 o 
   6  -1   5      372.39      369.62     25.15 o 
   7  -1   5      134.32      148.25     20.94 o 
   8  -1   5       65.10       66.26     18.21 o 
   9  -1   5       20.31       36.29     15.65 o 
 -11   0   5       59.11       60.98     13.03 o 
 -10   0   5        2.69        9.44      7.26 o 
  -9   0   5       31.56       37.23      8.20 o 
  -8   0   5      641.77      675.94     17.30 o 
  -7   0   5      916.11      877.80     27.39 o 
  -6   0   5       69.37       69.04      4.73 o 
  -5   0   5      730.60      657.16     12.36 o 
  -4   0   5      718.13      818.86     13.15 o 
  -3   0   5      484.60      557.59     10.05 o 
  -2   0   5       57.63       54.49      2.00 o 
  -1   0   5       14.42       16.79      2.08 o 
   0   0   5     4627.90     4540.22     67.57 o 
   1   0   5      638.68      689.80     16.24 o 
   2   0   5      340.54      324.90     15.04 o 
   3   0   5     1315.11     1313.23     20.50 o 
   4   0   5     2704.78     2739.13     30.90 o 
   5   0   5      796.79      734.75     24.68 o 
   6   0   5     1606.91     1625.77     45.42 o 
   7   0   5        6.56        1.07     14.64 o 
   8   0   5       22.69       16.47     14.89 o 
   9   0   5        2.62      -15.40     17.79 o 
 -11   1   5      109.88      109.92     16.46 o 
 -10   1   5       32.72       42.56     10.19 o 
  -9   1   5       62.12       72.60      8.96 o 
  -8   1   5        0.69        4.05      6.75 o 
  -7   1   5      838.57      834.41     15.50 o 
  -6   1   5      551.45      569.33     11.93 o 
  -5   1   5     2260.53     2317.35     24.47 o 
  -4   1   5      146.28      178.15      5.76 o 
  -3   1   5      194.66      227.65      5.96 o 
  -2   1   5       33.98       44.82      2.11 o 
  -1   1   5     2324.30     2428.76     45.09 o 
   0   1   5    14655.91    14768.30    281.13 o 
   1   1   5      953.78      955.72      9.92 o 
   2   1   5     1212.53     1139.50     29.32 o 
   3   1   5      325.49      365.04     26.27 o 
   4   1   5     1544.81     1481.23     35.47 o 
   5   1   5      582.40      566.63     21.70 o 
   6   1   5      852.17      899.78     18.08 o 
   7   1   5      121.52      115.33     13.05 o 
   8   1   5        1.91       -3.17     15.18 o 
   9   1   5       32.10       36.21     15.02 o 
 -10   2   5       56.50       58.29     11.93 o 
  -9   2   5      120.48      118.80      9.22 o 
  -8   2   5       90.00       79.69      7.75 o 
  -7   2   5      795.53      796.70     17.11 o 
  -6   2   5      155.34      150.50      7.25 o 
  -5   2   5      999.41     1017.23     25.24 o 
  -4   2   5     1625.04     1710.08     17.06 o 
  -3   2   5       81.00       97.29      3.60 o 
  -2   2   5     1893.16     2021.56     18.96 o 
  -1   2   5        4.00        7.29      1.69 o 
   0   2   5     1991.64     2076.26     31.61 o 
   1   2   5      115.58      112.38      3.74 o 
   2   2   5     5921.40     5896.46     39.61 o 
   3   2   5     3852.22     3806.48     63.39 o 
   4   2   5      147.96      147.00      8.14 o 
   5   2   5       33.14       37.56      6.57 o 
   6   2   5     1341.28     1258.26     23.99 o 
   7   2   5       15.91       12.22      7.65 o 
   8   2   5        0.12        4.05     10.69 o 
   9   2   5        1.90        0.42     17.46 o 
 -10   3   5        1.58       -1.40     10.32 o 
  -9   3   5        7.18       15.69      8.63 o 
  -8   3   5      367.75      354.36     11.76 o 
  -7   3   5        0.90        4.40      5.04 o 
  -6   3   5       98.80      110.50      7.19 o 
  -5   3   5      778.76      799.09     12.07 o 
  -4   3   5      420.43      418.61      8.07 o 
  -3   3   5      497.89      494.89      7.35 o 
  -2   3   5     1040.26     1003.01     24.59 o 
  -1   3   5     5736.71     5712.87     55.48 o 
   0   3   5     1347.30     1268.71     15.62 o 
   1   3   5      811.03      881.52     19.56 o 
   2   3   5       11.92       12.39      2.19 o 
   3   3   5     2073.56     1989.90     32.23 o 
   4   3   5      185.48      190.05      9.41 o 
   5   3   5      104.81      100.66      8.17 o 
   6   3   5       29.74       37.38      7.31 o 
   7   3   5       23.45       15.33      8.70 o 
   8   3   5        5.97       15.28     14.14 o 
   9   3   5       10.96        9.87     18.57 o 
 -10   4   5        7.24        4.44      9.38 o 
  -9   4   5        2.87        5.04      8.88 o 
  -8   4   5       57.92       59.79      9.57 o 
  -7   4   5       27.15       26.94      5.71 o 
  -6   4   5      504.96      525.94     12.28 o 
  -5   4   5        4.25        3.65      3.50 o 
  -4   4   5     1299.31     1324.17     16.49 o 
  -3   4   5      288.32      297.07     13.44 o 
  -2   4   5      753.82      776.26     19.35 o 
  -1   4   5     3159.60     2947.87     16.18 o 
   0   4   5     5284.23     5075.45     23.22 o 
   1   4   5     5880.28     5814.76     40.99 o 
   2   4   5      407.43      378.83     13.34 o 
   3   4   5      156.47      158.71      4.34 o 
   4   4   5      112.56      113.97     10.59 o 
   5   4   5       16.24       19.14      6.81 o 
   6   4   5       16.03        8.17      6.83 o 
   7   4   5      192.16      216.06     13.25 o 
   8   4   5        5.81        7.77      8.65 o 
 -10   5   5       33.68       28.42     11.49 o 
  -9   5   5      100.44      103.82     12.04 o 
  -8   5   5       15.92       27.64      9.27 o 
  -7   5   5       49.11       36.07      8.11 o 
  -6   5   5       25.54       27.28      7.68 o 
  -5   5   5        5.80        1.34      6.80 o 
  -4   5   5     1315.45     1431.26     62.85 o 
  -3   5   5      581.07      670.14     24.30 o 
  -2   5   5      339.33      331.14     19.57 o 
  -1   5   5     3334.19     3277.48     48.62 o 
   0   5   5     2858.13     2854.73     37.86 o 
   1   5   5     1290.57     1238.65     15.79 o 
   2   5   5     3893.76     3768.94     38.92 o 
   3   5   5      570.94      557.57     22.20 o 
   4   5   5       31.03       33.52      8.95 o 
   5   5   5        9.54        7.21      7.13 o 
   6   5   5      103.47       86.51      9.35 o 
   7   5   5      231.73      226.93     16.15 o 
   8   5   5       39.68       40.86      9.04 o 
 -10   6   5        2.24       -2.15     18.40 o 
  -9   6   5       92.33       71.16     11.74 o 
  -8   6   5       29.29       36.48     10.13 o 
  -7   6   5       35.32       31.32      8.65 o 
  -6   6   5        7.02        3.92      7.78 o 
  -5   6   5      594.20      590.93     21.21 o 
  -4   6   5      678.31      694.03     20.37 o 
  -3   6   5      171.98      182.06     24.79 o 
  -2   6   5     1224.31     1235.88     50.46 o 
  -1   6   5      299.54      325.03     25.99 o 
   0   6   5      361.85      385.87      5.60 o 
   1   6   5       37.41       38.52      4.48 o 
   2   6   5     3432.61     3327.96     39.80 o 
   3   6   5       55.84       70.86      9.80 o 
   4   6   5       26.61       35.00     16.30 o 
   5   6   5        6.48        7.10      8.90 o 
   6   6   5       37.38       29.36      8.49 o 
   7   6   5      119.11      113.39     11.24 o 
   8   6   5       59.17       42.90      9.46 o 
   9   6   5      124.22      122.97     15.94 o 
  -9   7   5       85.31       82.37     12.08 o 
  -8   7   5        4.40       10.44      9.43 o 
  -7   7   5      106.07      123.31     11.40 o 
  -6   7   5      500.69      554.49     20.03 o 
  -5   7   5      757.98      800.89     23.53 o 
  -4   7   5        0.21        4.90     10.13 o 
  -3   7   5      221.81      228.50     15.20 o 
  -2   7   5      248.95      304.77     32.76 o 
  -1   7   5      976.19      888.96     15.92 o 
   0   7   5        2.18        2.88      1.74 o 
   1   7   5        4.16        2.97      6.80 o 
   2   7   5       14.61       15.24      7.34 o 
   3   7   5       44.93       44.18      9.19 o 
   4   7   5      234.18      246.58     14.91 o 
   5   7   5      196.58      186.66     15.47 o 
   6   7   5      211.02      225.75     13.28 o 
   7   7   5       50.94       47.10      9.62 o 
   8   7   5        0.45        2.69     12.20 o 
  -9   8   5        0.97       17.74     15.09 o 
  -8   8   5       41.29       47.85     11.03 o 
  -7   8   5       89.47       78.46     10.96 o 
  -6   8   5      363.78      378.00     18.33 o 
  -5   8   5       73.55      119.93     20.81 o 
  -4   8   5     1714.16     1841.82     37.19 o 
  -3   8   5      221.36      223.79     16.51 o 
  -2   8   5       30.43       88.60     27.77 o 
  -1   8   5      604.10      586.83     17.26 o 
   0   8   5       21.98       17.41      2.35 o 
   1   8   5      298.52      283.68     12.20 o 
   2   8   5       64.52       48.19      8.73 o 
   3   8   5      138.64      136.04     20.94 o 
   4   8   5       56.04       57.53     10.80 o 
   5   8   5      135.28      143.32     14.97 o 
   6   8   5      415.38      418.91     16.70 o 
   7   8   5      262.83      270.93     14.69 o 
   8   8   5      119.55      114.06     16.77 o 
  -8   9   5       59.33       48.52     16.43 o 
  -7   9   5       35.97       49.29     14.03 o 
  -6   9   5       16.36       12.58      9.82 o 
  -5   9   5      219.64      214.94     16.24 o 
  -4   9   5     1128.40     1204.43     32.73 o 
  -3   9   5      138.52      159.73     16.67 o 
  -2   9   5      169.98      200.20     34.92 o 
  -1   9   5        5.52        3.81      4.27 o 
   0   9   5       77.37       81.45      6.88 o 
   1   9   5       32.84       30.11      7.20 o 
   2   9   5       22.80       20.02      8.31 o 
   3   9   5      237.88      249.71     15.04 o 
   4   9   5       22.36       11.64     10.53 o 
   5   9   5       25.67       20.73     14.82 o 
   6   9   5      142.37      145.09     16.26 o 
   7   9   5       54.44       45.56     10.82 o 
  -7  10   5        1.59        3.60     10.03 o 
  -6  10   5       91.52       84.11     13.24 o 
  -5  10   5       67.81       57.14     12.63 o 
  -4  10   5      248.10      255.39     32.57 o 
  -3  10   5       83.66       70.57     23.44 o 
  -2  10   5      480.79      363.38     39.57 o 
  -1  10   5       31.03       19.25     31.45 o 
   0  10   5      126.52      139.15      8.49 o 
   1  10   5        1.20       -7.44     20.14 o 
   2  10   5      241.46      234.95     13.78 o 
   3  10   5      422.29      379.75     18.19 o 
   4  10   5      223.21      209.00     15.94 o 
   5  10   5      106.77      120.49     14.24 o 
   6  10   5        5.87        9.37     11.35 o 
   7  10   5        1.07        5.74     11.60 o 
  -6  11   5       36.57       38.59     12.80 o 
  -5  11   5       18.20       26.12     11.98 o 
  -4  11   5        0.99      -10.46     13.50 o 
  -3  11   5       12.77        6.58     26.23 o 
  -2  11   5       47.54       70.52     30.70 o 
  -1  11   5        1.91        8.23     31.50 o 
   0  11   5       76.08       63.15     34.44 o 
   1  11   5       96.20       94.34     38.91 o 
   2  11   5      262.69      276.14     17.58 o 
   3  11   5       10.40        4.04      9.37 o 
   4  11   5        1.42        1.09     10.61 o 
   5  11   5       55.04       49.18     16.86 o 
   6  11   5      137.93      156.22     16.93 o 
   7  11   5        8.95        7.63     13.81 o 
  -6  12   5        0.34      -10.43     18.58 o 
  -5  12   5       72.49       81.89     14.34 o 
  -4  12   5       54.12       33.75     22.38 o 
  -3  12   5        0.06        9.06     23.55 o 
  -2  12   5        6.96       23.15     30.01 o 
  -1  12   5        2.01      -12.72     27.88 o 
   0  12   5       50.42       39.94     30.45 o 
   1  12   5      115.43       67.85     38.78 o 
   2  12   5      122.63      170.19     47.09 o 
   3  12   5      330.81      264.70     49.70 o 
   4  12   5        1.04        7.23     14.18 o 
   5  12   5        3.39        1.16     12.52 o 
   6  12   5       35.35       37.44     15.19 o 
  -6  13   5        0.05       -0.81     17.74 o 
  -5  13   5       88.32      122.22     25.08 o 
  -4  13   5       17.55        4.43     25.03 o 
  -3  13   5       26.13       12.23     26.75 o 
  -2  13   5        2.87        1.13     28.98 o 
  -1  13   5       87.82      109.12     38.56 o 
   0  13   5       12.13       25.79     36.80 o 
   1  13   5       53.04       73.51     44.22 o 
   2  13   5        7.37       -0.43     37.11 o 
   3  13   5      258.40      209.17     49.04 o 
  -5  14   5       22.36       21.62     20.18 o 
  -4  14   5       20.24        7.58     24.88 o 
  -3  14   5       24.23       27.53     30.50 o 
  -2  14   5        4.75       -2.14     35.43 o 
  -1  14   5        1.89      -14.83     37.35 o 
   0  14   5       27.88       30.48     36.00 o 
  -2 -16   6        0.54        9.91     17.11 o 
  -1 -16   6        0.80       10.77     14.03 o 
   0 -16   6       13.05       -5.27     32.46 o 
   1 -16   6       60.18       60.57     33.94 o 
   2 -16   6        4.52       16.84     13.52 o 
  -3 -15   6       10.65        7.95     17.14 o 
  -2 -15   6       19.68       13.90     14.24 o 
  -1 -15   6        0.21       -1.52     32.99 o 
   0 -15   6       11.67        3.52      9.94 o 
   1 -15   6       89.49      121.66     28.03 o 
   2 -15   6       13.54       18.98     13.91 o 
   3 -15   6        0.39       11.00     10.86 o 
  -4 -14   6        0.30        4.55     17.49 o 
  -3 -14   6       33.57       30.22     19.51 o 
  -2 -14   6       20.01       23.37     17.37 o 
  -1 -14   6      126.01      108.17     13.06 o 
   0 -14   6      101.02      113.55     13.44 o 
   1 -14   6       53.26       63.83     12.42 o 
   2 -14   6        8.38        2.88      8.85 o 
   3 -14   6       33.09       34.63     17.64 o 
   4 -14   6        7.05        8.07     16.51 o 
  -5 -13   6       19.30       12.55     17.82 o 
  -4 -13   6       15.66        8.31     16.34 o 
  -3 -13   6        8.56       14.49      8.40 o 
  -2 -13   6       34.22       68.10     11.84 o 
  -1 -13   6      135.27      170.92     15.37 o 
   0 -13   6      593.13      618.90     74.39 o 
   1 -13   6       18.41       10.60     10.67 o 
   2 -13   6       34.81       20.32      9.49 o 
   3 -13   6       27.51       32.37     15.67 o 
   4 -13   6       19.36       29.55     17.07 o 
   5 -13   6        4.12        6.14     12.67 o 
  -6 -12   6       19.02       20.50     17.76 o 
  -5 -12   6      101.19      114.75     20.48 o 
  -4 -12   6       19.31       20.25      8.11 o 
  -3 -12   6       55.86       45.64      9.06 o 
  -2 -12   6        1.64       -4.82      9.64 o 
  -1 -12   6       29.50       62.83     11.71 o 
   0 -12   6      439.83      487.68     23.13 o 
   1 -12   6      376.27      426.39     16.07 o 
   2 -12   6        4.91       -2.21     12.30 o 
   3 -12   6      161.89      189.88     20.22 o 
   4 -12   6       49.48       37.74     15.42 o 
   5 -12   6        3.15        1.91     12.88 o 
   6 -12   6       14.44       16.26     16.12 o 
  -6 -11   6        4.16        9.90     17.43 o 
  -5 -11   6       18.31       14.34      8.34 o 
  -4 -11   6      284.21      293.92     23.02 o 
  -3 -11   6      342.80      377.65     15.13 o 
  -2 -11   6      237.11      241.72     15.25 o 
  -1 -11   6       89.16       67.09     11.03 o 
   0 -11   6      161.73      178.91     14.82 o 
   1 -11   6      486.44      551.99     18.42 o 
   2 -11   6        1.40        9.82     11.22 o 
   3 -11   6      174.75      171.50     15.57 o 
   4 -11   6       86.05       63.67     14.58 o 
   5 -11   6       22.35       10.63     15.48 o 
   6 -11   6       78.15       86.04     17.90 o 
  -7 -10   6      109.71      120.85     20.21 o 
  -6 -10   6      172.76      201.76     17.00 o 
  -5 -10   6        1.51       -0.55      8.46 o 
  -4 -10   6      239.05      258.54     13.37 o 
  -3 -10   6      103.58      118.89     12.10 o 
  -2 -10   6      355.64      397.32     18.15 o 
  -1 -10   6      581.18      651.73     21.96 o 
   0 -10   6       52.65       54.86     10.40 o 
   1 -10   6       88.63       76.36      9.05 o 
   2 -10   6       15.25       18.88     11.18 o 
   3 -10   6      550.79      480.90     35.70 o 
   4 -10   6      119.09      100.20     16.46 o 
   5 -10   6      100.54       93.29     15.77 o 
   6 -10   6      160.87      154.15     19.07 o 
   7 -10   6       49.43       52.46     17.10 o 
  -8  -9   6       59.07       73.28     21.21 o 
  -7  -9   6      223.54      268.32     26.19 o 
  -6  -9   6      432.11      475.10     17.73 o 
  -5  -9   6      864.28      841.21     69.47 o 
  -4  -9   6      401.78      424.78     15.13 o 
  -3  -9   6        1.75        5.08      8.37 o 
  -2  -9   6       19.72       15.60      9.11 o 
  -1  -9   6      724.11      736.68     22.18 o 
   0  -9   6      244.11      234.92      7.45 o 
   1  -9   6       52.98       39.84      7.68 o 
   2  -9   6      255.81      227.61     15.08 o 
   3  -9   6      378.83      407.57     26.52 o 
   4  -9   6       43.82       27.92     13.29 o 
   5  -9   6      129.54      162.99     17.83 o 
   6  -9   6      167.03      187.80     19.61 o 
   7  -9   6      272.91      320.82     23.74 o 
  -8  -8   6       59.10       55.95     19.85 o 
  -7  -8   6       14.33       25.77     16.78 o 
  -6  -8   6      118.92      118.14     23.02 o 
  -5  -8   6      207.79      212.14     12.58 o 
  -4  -8   6     1267.11     1372.20     24.20 o 
  -3  -8   6      457.38      454.12     17.63 o 
  -2  -8   6      906.47      874.66     22.73 o 
  -1  -8   6      443.80      445.53     24.29 o 
   0  -8   6      920.84      991.05     51.06 o 
   1  -8   6       20.48       20.46      6.29 o 
   2  -8   6      125.30      123.56     13.08 o 
   3  -8   6      171.80      161.59     19.39 o 
   4  -8   6      114.71       90.18     13.96 o 
   5  -8   6      105.83       98.37     14.79 o 
   6  -8   6       92.46      120.24     17.15 o 
   7  -8   6      383.98      399.09     25.98 o 
   8  -8   6       32.95       47.81     17.27 o 
  -9  -7   6       25.38       23.78     17.51 o 
  -8  -7   6      219.69      193.34     20.19 o 
  -7  -7   6      248.42      281.24     23.44 o 
  -6  -7   6       53.50       55.21     14.30 o 
  -5  -7   6      398.15      410.86     15.51 o 
  -4  -7   6     1181.13     1222.18     22.40 o 
  -3  -7   6      248.53      234.69     24.59 o 
  -2  -7   6      281.42      259.65     12.79 o 
  -1  -7   6      240.12      242.00     20.62 o 
   0  -7   6      680.05      614.04     14.11 o 
   1  -7   6        8.32       11.06      7.67 o 
   2  -7   6      317.37      283.15     30.99 o 
   3  -7   6      563.30      483.02     12.47 o 
   4  -7   6     1427.90     1423.81     50.39 o 
   5  -7   6       12.01        6.93      9.49 o 
   6  -7   6       79.62       78.21     15.13 o 
   7  -7   6      301.03      308.10     22.77 o 
   8  -7   6       66.19       55.30     17.14 o 
  -9  -6   6        0.20        0.92     14.89 o 
  -8  -6   6        2.69        6.87      9.12 o 
  -7  -6   6      836.53      970.05     38.92 o 
  -6  -6   6      344.46      353.55     15.03 o 
  -5  -6   6      288.65      308.14     30.92 o 
  -4  -6   6      565.14      578.23     15.81 o 
  -3  -6   6      834.62      776.03     52.76 o 
  -2  -6   6        5.24        6.51      3.07 o 
  -1  -6   6      256.33      278.72      7.72 o 
   0  -6   6     4027.78     4012.29     88.75 o 
   1  -6   6     1909.67     1820.43     30.25 o 
   2  -6   6      409.67      362.45     15.04 o 
   3  -6   6       53.22       43.71      4.67 o 
   4  -6   6      135.00      146.15     14.63 o 
   5  -6   6      216.97      253.34     18.68 o 
   6  -6   6      160.70      227.76     19.71 o 
   7  -6   6        3.58        7.97     14.34 o 
   8  -6   6       24.54       15.56     11.69 o 
  -9  -5   6      168.57      171.25     22.72 o 
  -8  -5   6       91.16       85.25     10.77 o 
  -7  -5   6      344.99      326.81     48.67 o 
  -6  -5   6      146.97      144.20     17.89 o 
  -5  -5   6      872.31      915.45     20.66 o 
  -4  -5   6      350.44      368.48     13.03 o 
  -3  -5   6       42.03       58.91      8.14 o 
  -2  -5   6       41.83       36.61      2.69 o 
  -1  -5   6      234.21      239.70      6.40 o 
   0  -5   6     1261.55     1221.75     15.96 o 
   1  -5   6     1806.84     1726.94     19.22 o 
   2  -5   6     1171.62     1131.00     72.22 o 
   3  -5   6      522.18      481.70      9.20 o 
   4  -5   6      355.24      367.68     18.44 o 
   5  -5   6      574.37      557.26     24.71 o 
   6  -5   6      424.83      453.52     25.03 o 
   7  -5   6      196.22      226.00     20.95 o 
   8  -5   6        0.54       -2.97     14.24 o 
 -10  -4   6       94.31      107.08     19.29 o 
  -9  -4   6      137.83      141.88     13.78 o 
  -8  -4   6      144.07      193.10     22.88 o 
  -7  -4   6       27.72       26.72      7.86 o 
  -6  -4   6       29.61       29.51      6.69 o 
  -5  -4   6      282.30      268.28     13.39 o 
  -4  -4   6     1513.82     1502.25     27.22 o 
  -3  -4   6        7.68       11.31      5.78 o 
  -2  -4   6       65.22       65.99      3.43 o 
  -1  -4   6     4711.06     4807.47     68.74 o 
   0  -4   6      940.83     1046.41     12.79 o 
   1  -4   6      506.62      431.86      8.18 o 
   2  -4   6       52.08       58.88      3.52 o 
   3  -4   6     4344.64     4516.12     66.11 o 
   4  -4   6      305.60      309.95     17.35 o 
   5  -4   6       74.00       68.44     14.23 o 
   6  -4   6      300.32      326.11     21.04 o 
   7  -4   6      467.74      430.56     25.01 o 
   8  -4   6       43.82       70.43     17.59 o 
 -10  -3   6       22.64       31.57     14.66 o 
  -9  -3   6       12.79       11.51      8.29 o 
  -8  -3   6      536.90      500.28     17.54 o 
  -7  -3   6       86.36       89.30      9.35 o 
  -6  -3   6       46.84       54.45      6.73 o 
  -5  -3   6      376.29      364.59      9.11 o 
  -4  -3   6     3058.81     3024.81     27.72 o 
  -3  -3   6        1.67        3.27      2.45 o 
  -2  -3   6      316.48      304.47     19.27 o 
  -1  -3   6     1012.34     1011.71     19.71 o 
   0  -3   6      706.41      645.72      7.92 o 
   1  -3   6      363.00      362.20      7.07 o 
   2  -3   6       56.11       46.96      5.97 o 
   3  -3   6     1716.09     1652.68     48.52 o 
   4  -3   6      515.83      489.33     15.98 o 
   5  -3   6       13.67       15.45      6.67 o 
   6  -3   6        8.96       13.75     14.15 o 
   7  -3   6      682.04      647.80     31.63 o 
   8  -3   6       16.10       19.49     13.54 o 
   9  -3   6      111.63      101.29     19.87 o 
 -10  -2   6        1.24        8.85     13.84 o 
  -9  -2   6       47.62       57.72      9.41 o 
  -8  -2   6        6.29        1.98      7.56 o 
  -7  -2   6      279.99      271.82     11.32 o 
  -6  -2   6        3.71        8.03      4.90 o 
  -5  -2   6       11.94       11.13      4.41 o 
  -4  -2   6     3084.45     3172.28     32.33 o 
  -3  -2   6      391.19      306.31      9.37 o 
  -2  -2   6     1466.77     1573.24     12.89 o 
  -1  -2   6       61.12       49.80      3.35 o 
   0  -2   6     8614.12     8281.26     43.47 o 
   1  -2   6       32.24       56.70      2.90 o 
   2  -2   6     2576.60     2596.64     26.15 o 
   3  -2   6        5.92        5.65      7.79 o 
   4  -2   6      689.02      704.88     13.66 o 
   5  -2   6      357.18      362.65     12.19 o 
   6  -2   6        8.44        9.59      7.38 o 
   7  -2   6      189.81      162.13     22.03 o 
   8  -2   6       37.07       57.72     16.69 o 
   9  -2   6      105.36       78.92     20.40 o 
 -10  -1   6       91.69       96.76     10.72 o 
  -9  -1   6      212.39      210.61     13.58 o 
  -8  -1   6       29.74       22.68      7.37 o 
  -7  -1   6       16.50        8.41      6.10 o 
  -6  -1   6      107.91      100.49     14.28 o 
  -5  -1   6      648.40      649.21      8.68 o 
  -4  -1   6      423.06      412.74     14.72 o 
  -3  -1   6     3776.43     3875.87     96.63 o 
  -2  -1   6        7.76        5.95      5.19 o 
  -1  -1   6      523.56      553.00     16.24 o 
   0  -1   6     2474.82     2411.50     22.25 o 
   1  -1   6       52.66       40.03      3.51 o 
   2  -1   6     2215.77     2161.16     30.37 o 
   3  -1   6     1501.45     1493.21     17.55 o 
   4  -1   6       76.59       73.10      3.62 o 
   5  -1   6        3.63        9.99     10.19 o 
   6  -1   6      682.65      683.44     30.79 o 
   7  -1   6       22.55       20.27     15.22 o 
   8  -1   6       17.04        6.30     16.86 o 
   9  -1   6        6.39        6.80     18.13 o 
 -10   0   6      183.26      190.13     11.63 o 
  -9   0   6       55.40       53.40      7.96 o 
  -8   0   6      398.89      383.95     13.31 o 
  -7   0   6        9.19        7.06      6.14 o 
  -6   0   6       24.29       27.50      5.28 o 
  -5   0   6     1603.09     1596.58     18.37 o 
  -4   0   6        3.32        9.09      4.82 o 
  -3   0   6      827.23      859.84      9.50 o 
  -2   0   6      854.58      878.50      9.91 o 
  -1   0   6     2518.35     2649.90     15.83 o 
   0   0   6      584.41      693.85      8.94 o 
   1   0   6     1230.16     1221.61     12.86 o 
   2   0   6     4387.85     4309.68     34.34 o 
   3   0   6     5867.85     5860.56     42.65 o 
   4   0   6       37.87       38.77      6.25 o 
   5   0   6      417.06      390.62     12.95 o 
   6   0   6        7.79        5.92     14.41 o 
   7   0   6        7.17        6.31     16.21 o 
   8   0   6        3.21       -3.92     16.38 o 
   9   0   6        5.55        8.17     15.62 o 
 -10   1   6       15.60        9.99      9.00 o 
  -9   1   6       45.43       40.17      7.25 o 
  -8   1   6      259.88      274.12     10.79 o 
  -7   1   6      149.82      133.55      7.95 o 
  -6   1   6      357.63      375.52     12.80 o 
  -5   1   6      664.62      675.71     13.34 o 
  -4   1   6     1129.28     1133.69     12.15 o 
  -3   1   6      649.24      740.66      8.59 o 
  -2   1   6      115.66      119.89      3.64 o 
  -1   1   6      425.74      400.50      6.43 o 
   0   1   6        6.64        7.15      1.95 o 
   1   1   6      201.19      194.12      4.79 o 
   2   1   6     1220.16     1267.33     43.24 o 
   3   1   6     5091.46     5080.65    118.55 o 
   4   1   6      238.89      231.08     12.04 o 
   5   1   6      661.62      628.36     18.76 o 
   6   1   6      151.73      170.30     15.68 o 
   7   1   6      120.97      123.38     18.58 o 
   8   1   6       10.28       13.19     13.49 o 
   9   1   6        0.72       -0.95     17.64 o 
 -10   2   6        0.21        1.27      8.97 o 
  -9   2   6        1.58        9.03      8.50 o 
  -8   2   6      197.20      183.81      9.34 o 
  -7   2   6       34.14       34.44      6.04 o 
  -6   2   6      136.47      129.79      7.48 o 
  -5   2   6      939.43      967.43     18.84 o 
  -4   2   6     1975.62     1932.79     30.64 o 
  -3   2   6       28.14       41.82      3.01 o 
  -2   2   6     3299.57     3454.71     73.71 o 
  -1   2   6     2554.63     2524.23     72.41 o 
   0   2   6      185.36      198.75      6.80 o 
   1   2   6      112.85      111.14      4.82 o 
   2   2   6      149.70      154.48      8.48 o 
   3   2   6     2153.11     2148.03     70.59 o 
   4   2   6      533.20      553.43     15.64 o 
   5   2   6      170.24      169.89      9.46 o 
   6   2   6       20.06       30.38      7.74 o 
   7   2   6      229.18      248.71     19.63 o 
   8   2   6       32.53       43.03     18.16 o 
 -10   3   6        1.85       -1.67      9.07 o 
  -9   3   6       29.17       28.23      8.99 o 
  -8   3   6       20.76       23.23      8.19 o 
  -7   3   6       28.57       20.99      5.38 o 
  -6   3   6      116.06      111.03      7.47 o 
  -5   3   6       74.88       78.45      5.32 o 
  -4   3   6     3356.13     3442.06     25.90 o 
  -3   3   6     1216.05     1227.77     19.17 o 
  -2   3   6      465.85      510.69     29.89 o 
  -1   3   6        1.98        2.55      1.73 o 
   0   3   6      863.75      861.58     15.96 o 
   1   3   6       20.18       20.78      5.20 o 
   2   3   6     6002.81     6179.09    153.28 o 
   3   3   6      462.58      478.49     17.90 o 
   4   3   6      420.95      457.67     15.32 o 
   5   3   6       19.90       19.61      6.96 o 
   6   3   6       54.22       60.71      8.17 o 
   7   3   6      184.44      182.09     16.62 o 
   8   3   6       45.17       59.13     16.31 o 
 -10   4   6        3.95       -1.75      9.61 o 
  -9   4   6      112.25      128.36     12.42 o 
  -8   4   6        4.99        5.46      7.57 o 
  -7   4   6       94.52      110.09     10.18 o 
  -6   4   6        1.49        2.80      4.44 o 
  -5   4   6      167.82      172.98      6.35 o 
  -4   4   6     1189.24     1170.53     35.97 o 
  -3   4   6     2686.83     2663.12     92.91 o 
  -2   4   6     1105.52     1169.98     40.17 o 
  -1   4   6     2445.63     2438.03     20.79 o 
   0   4   6      292.96      268.25     16.27 o 
   1   4   6     3062.47     3052.11     22.39 o 
   2   4   6     1212.50     1177.66     12.48 o 
   3   4   6      337.51      349.49     15.41 o 
   4   4   6        0.55       -1.68      7.98 o 
   5   4   6        1.88        1.62      6.36 o 
   6   4   6        1.28       -0.46      7.06 o 
   7   4   6      133.44      147.45     12.11 o 
   8   4   6       48.15       61.11     10.23 o 
 -10   5   6        0.70       -0.45     12.58 o 
  -9   5   6      155.63      176.36     13.61 o 
  -8   5   6        0.49        1.64      8.26 o 
  -7   5   6        0.56       -4.01      9.06 o 
  -6   5   6      259.36      235.79     17.53 o 
  -5   5   6       39.71       33.12      7.71 o 
  -4   5   6      445.15      445.60     14.33 o 
  -3   5   6      607.43      669.57     33.64 o 
  -2   5   6        4.97       -0.09     15.19 o 
  -1   5   6     5705.13     5817.51     31.73 o 
   0   5   6       62.73       81.65      6.84 o 
   1   5   6       13.67       11.10      3.84 o 
   2   5   6      767.38      758.68     18.95 o 
   3   5   6      665.27      636.64     19.06 o 
   4   5   6        0.33       -0.07      8.43 o 
   5   5   6      210.18      196.03     11.03 o 
   6   5   6      115.10      107.78      9.72 o 
   7   5   6        8.78        5.02      9.03 o 
   8   5   6       38.38       33.88     10.00 o 
  -9   6   6       12.56        9.79     10.26 o 
  -8   6   6      163.02      157.81     20.71 o 
  -7   6   6       52.34       38.23      9.67 o 
  -6   6   6        4.02        4.32      7.99 o 
  -5   6   6     1124.87     1201.63     43.54 o 
  -4   6   6       18.47       27.81      9.03 o 
  -3   6   6      100.12       91.44     10.70 o 
  -2   6   6      117.59      115.07     23.44 o 
  -1   6   6     2615.73     2491.61     92.86 o 
   0   6   6       40.89       38.40      2.81 o 
   1   6   6      496.69      463.05     27.31 o 
   2   6   6      483.81      454.54     26.71 o 
   3   6   6      624.44      622.35     41.49 o 
   4   6   6       71.23       71.86     13.96 o 
   5   6   6        4.83        7.14     10.17 o 
   6   6   6      133.51      127.10     11.37 o 
   7   6   6      118.70      115.85     12.09 o 
   8   6   6        4.70        2.51      8.78 o 
   9   6   6       54.40       55.22     13.64 o 
  -9   7   6        1.37        4.55     10.12 o 
  -8   7   6      308.96      302.46     16.42 o 
  -7   7   6        3.49        4.55      8.79 o 
  -6   7   6      105.94       93.36     12.12 o 
  -5   7   6      114.01      131.02     12.69 o 
  -4   7   6      930.13     1018.88     61.30 o 
  -3   7   6      320.46      352.19     17.68 o 
  -2   7   6      204.16      217.15     30.12 o 
  -1   7   6       29.65       28.88      5.10 o 
   0   7   6      143.24      132.35      6.15 o 
   1   7   6      263.91      249.21     20.30 o 
   2   7   6        0.52       -2.30      6.86 o 
   3   7   6      592.08      595.34     20.08 o 
   4   7   6        2.65        3.20      9.31 o 
   5   7   6      226.67      208.22     19.87 o 
   6   7   6      208.41      202.97     12.94 o 
   7   7   6      185.89      195.05     21.22 o 
   8   7   6      135.87      150.69     19.04 o 
  -9   8   6        0.06       -3.91     16.18 o 
  -8   8   6      239.96      234.59     22.35 o 
  -7   8   6       41.57       61.95     12.90 o 
  -6   8   6      351.78      299.61     17.13 o 
  -5   8   6      327.93      323.03     17.81 o 
  -4   8   6      277.17      298.32     18.51 o 
  -3   8   6      115.70      128.76     23.75 o 
  -2   8   6     1137.92     1274.34     59.55 o 
  -1   8   6      293.28      271.71     26.32 o 
   0   8   6      349.16      345.69     12.95 o 
   1   8   6      177.65      191.15     36.58 o 
   2   8   6      116.15      118.59     10.57 o 
   3   8   6      223.60      219.43     13.88 o 
   4   8   6      173.75      175.02     15.13 o 
   5   8   6       61.11       51.51     12.07 o 
   6   8   6       45.68       51.80     10.44 o 
   7   8   6       41.00       54.32     11.40 o 
   8   8   6       37.88       19.94     13.74 o 
  -8   9   6       12.04       21.20     14.24 o 
  -7   9   6       41.16       52.23     12.17 o 
  -6   9   6       85.34       95.63     20.19 o 
  -5   9   6      108.09      142.95     15.44 o 
  -4   9   6       93.50       78.63     13.16 o 
  -3   9   6       24.99       10.59     27.10 o 
  -2   9   6      805.73      765.17     52.33 o 
  -1   9   6      507.26      477.25     44.33 o 
   0   9   6       17.27       19.35     13.81 o 
   1   9   6       10.27        8.90      5.75 o 
   2   9   6      166.13      154.49     11.67 o 
   3   9   6      186.02      164.74     16.91 o 
   4   9   6      220.29      209.45     15.87 o 
   5   9   6      140.70      161.67     16.13 o 
   6   9   6      464.06      427.44     22.81 o 
   7   9   6        0.12       -2.93      8.78 o 
  -7  10   6       17.60       17.92     11.83 o 
  -6  10   6        0.41       -1.49     10.99 o 
  -5  10   6       76.65       95.29     13.96 o 
  -4  10   6        2.95      -12.06     13.48 o 
  -3  10   6       19.23       -5.67     27.98 o 
  -2  10   6       63.31       53.89     27.33 o 
  -1  10   6      233.66      184.36     36.82 o 
   0  10   6        0.06      -13.70     31.74 o 
   1  10   6       11.78       11.38     13.46 o 
   2  10   6      133.69      152.42     12.16 o 
   3  10   6       33.75       27.75      9.80 o 
   4  10   6        2.83        1.20     10.06 o 
   5  10   6        0.35        0.60     11.64 o 
   6  10   6      319.90      312.00     25.63 o 
   7  10   6       10.83        4.87     13.02 o 
  -7  11   6        7.69       -6.77     14.56 o 
  -6  11   6       59.81       51.08     13.72 o 
  -5  11   6      182.24      178.60     17.74 o 
  -4  11   6       67.59       69.98     26.95 o 
  -3  11   6       25.40        8.14     27.53 o 
  -2  11   6       65.26       64.36     32.72 o 
  -1  11   6      154.35      141.65     36.27 o 
   0  11   6       18.29       -2.47     33.61 o 
   1  11   6       56.91       17.96     29.19 o 
   2  11   6      250.43      193.73     41.82 o 
   3  11   6      139.74      155.85     13.82 o 
   4  11   6      128.17      136.59     14.79 o 
   5  11   6       23.67       13.35     11.76 o 
   6  11   6       21.47       22.32     21.60 o 
  -6  12   6       43.19       47.22     20.17 o 
  -5  12   6       23.00       26.14     18.58 o 
  -4  12   6       53.66       58.58     22.61 o 
  -3  12   6       11.09       23.24     30.84 o 
  -2  12   6       22.53        5.43     30.63 o 
  -1  12   6      198.52      213.34     40.09 o 
   0  12   6       26.98       40.04     28.71 o 
   1  12   6       11.22        9.71     38.98 o 
   2  12   6       27.06       18.82     32.67 o 
   3  12   6      101.61      104.67     37.13 o 
   4  12   6       83.80      113.06     45.58 o 
   5  12   6      198.75      198.90     18.85 o 
  -6  13   6       11.70       14.29     17.40 o 
  -5  13   6       69.48       69.13     26.08 o 
  -4  13   6       45.11       14.81     24.96 o 
  -3  13   6        1.22       -9.21     32.44 o 
  -2  13   6       18.60       38.32     33.39 o 
  -1  13   6       24.61       18.63     32.17 o 
   0  13   6       22.15       -1.41     35.27 o 
   1  13   6       97.63      141.02     46.57 o 
   2  13   6        0.20       -3.60     33.84 o 
  -1 -16   7        2.04        6.38     16.93 o 
   0 -16   7       15.69       44.56     30.86 o 
   1 -16   7        4.86       -6.87     12.96 o 
  -3 -15   7       19.14       10.75     18.69 o 
  -2 -15   7        9.30        8.68     16.40 o 
  -1 -15   7       19.77        8.87     10.79 o 
   0 -15   7       21.27       14.66     10.39 o 
   1 -15   7        6.41       -2.00     11.81 o 
   2 -15   7        0.14       -0.46     11.88 o 
   3 -15   7       28.47       23.86     12.21 o 
  -4 -14   7       37.91       45.52     21.75 o 
  -3 -14   7       21.01       23.27     16.50 o 
  -2 -14   7        2.48        1.20      9.94 o 
  -1 -14   7        5.77       10.21     11.24 o 
   0 -14   7      142.47      155.04     28.84 o 
   1 -14   7      118.48      116.96     14.96 o 
   2 -14   7        0.28       -1.58      9.75 o 
   3 -14   7       12.12        1.85     10.89 o 
   4 -14   7        7.86       10.64     16.29 o 
  -5 -13   7       33.69       24.90     19.15 o 
  -4 -13   7      156.38      157.86     24.70 o 
  -3 -13   7       61.54       52.16      9.65 o 
  -2 -13   7       57.18       47.23     11.79 o 
  -1 -13   7        0.31        5.87     10.36 o 
   0 -13   7        6.19       33.36     11.59 o 
   1 -13   7      102.60      140.40     15.34 o 
   2 -13   7      136.60      142.58     12.36 o 
   3 -13   7       36.33       51.16     15.41 o 
   4 -13   7        6.34       -6.59     15.37 o 
   5 -13   7       13.50        0.04     13.48 o 
  -6 -12   7        4.32        4.16     18.02 o 
  -5 -12   7       67.74       57.79     10.73 o 
  -4 -12   7      107.96      109.99     11.34 o 
  -3 -12   7       88.61      102.58     11.08 o 
  -2 -12   7      200.80      199.67     15.88 o 
  -1 -12   7      560.00      566.22     23.69 o 
   0 -12   7       21.23       43.98     12.09 o 
   1 -12   7        1.61       14.92      8.05 o 
   2 -12   7      449.90      431.13     16.61 o 
   3 -12   7       59.41       74.83     15.66 o 
   4 -12   7        1.01       -2.67     14.92 o 
   5 -12   7        1.22        1.34     11.53 o 
   6 -12   7        2.59       -9.37     17.14 o 
  -6 -11   7      136.17      135.62     12.83 o 
  -5 -11   7        7.92        3.28      8.46 o 
  -4 -11   7       33.93       53.32      9.84 o 
  -3 -11   7        0.32        0.53      9.62 o 
  -2 -11   7      165.89      204.53     15.15 o 
  -1 -11   7       66.29       86.89     11.91 o 
   0 -11   7      194.48      208.99     16.51 o 
   1 -11   7       12.03        0.38      8.35 o 
   2 -11   7       39.81       44.07      9.12 o 
   3 -11   7       85.93       70.73     16.15 o 
   4 -11   7       45.58       39.64     12.61 o 
   5 -11   7        8.87        0.74     14.69 o 
   6 -11   7        2.15       -5.16     15.79 o 
  -7 -10   7        4.15        3.63     17.97 o 
  -6 -10   7       97.02      118.25     21.04 o 
  -5 -10   7        7.36        6.23      8.99 o 
  -4 -10   7     2322.75     2445.94     41.73 o 
  -3 -10   7       78.30       84.90     11.79 o 
  -2 -10   7       26.27       10.06      9.34 o 
  -1 -10   7        2.45       -0.50      9.20 o 
   0 -10   7      498.81      526.97     21.89 o 
   1 -10   7       32.29       26.44      8.09 o 
   2 -10   7      138.68      102.50     16.22 o 
   3 -10   7       55.75       53.17     10.38 o 
   4 -10   7      147.08      108.26     16.39 o 
   5 -10   7        3.51       16.49     12.14 o 
   6 -10   7       10.26       14.27     12.74 o 
   7 -10   7       71.84       96.52     19.12 o 
  -7  -9   7      113.63      134.97     23.49 o 
  -6  -9   7        7.70        1.77      9.26 o 
  -5  -9   7      140.84      147.44     13.37 o 
  -4  -9   7      584.25      597.41     24.36 o 
  -3  -9   7      807.00      870.31     25.20 o 
  -2  -9   7     1074.66     1066.38     27.35 o 
  -1  -9   7      359.00      366.46     17.16 o 
   0  -9   7        9.71       20.19      6.58 o 
   1  -9   7       47.42       52.65      8.26 o 
   2  -9   7      240.26      229.68     16.34 o 
   3  -9   7      296.20      250.87     17.34 o 
   4  -9   7      480.88      443.22     23.49 o 
   5  -9   7       26.39       38.71     13.51 o 
   6  -9   7       44.66       51.75     15.34 o 
   7  -9   7       74.17       95.00     17.42 o 
  -8  -8   7      100.31       84.55     19.21 o 
  -7  -8   7      351.32      396.07     29.49 o 
  -6  -8   7      244.16      232.68     18.75 o 
  -5  -8   7      197.21      204.37     25.44 o 
  -4  -8   7       21.28       23.17      7.82 o 
  -3  -8   7      899.45      885.97     24.41 o 
  -2  -8   7      390.98      402.22     17.46 o 
  -1  -8   7      246.36      250.05     14.39 o 
   0  -8   7        0.50        3.44      5.50 o 
   1  -8   7        3.37       -1.11      6.29 o 
   2  -8   7      310.96      271.74     17.14 o 
   3  -8   7     1239.38     1175.40     25.00 o 
   4  -8   7       11.13       -2.74      9.42 o 
   5  -8   7       40.69       33.68     12.39 o 
   6  -8   7      166.63      158.54     18.53 o 
   7  -8   7        3.79       -3.17     12.85 o 
  -8  -7   7        0.25       -0.81     19.06 o 
  -7  -7   7      193.90      240.22     24.67 o 
  -6  -7   7      304.99      315.45     15.15 o 
  -5  -7   7      704.43      764.66     27.08 o 
  -4  -7   7      271.97      288.30     12.94 o 
  -3  -7   7       64.27       58.57      5.10 o 
  -2  -7   7        2.98        3.70      3.27 o 
  -1  -7   7      880.60      866.29     60.90 o 
   0  -7   7       93.70       97.11      7.21 o 
   1  -7   7      458.59      429.81     18.12 o 
   2  -7   7      264.72      246.55     34.01 o 
   3  -7   7      817.48      717.98     14.00 o 
   4  -7   7       31.79       18.39     10.81 o 
   5  -7   7      205.01      200.11     16.56 o 
   6  -7   7      167.47      186.54     18.59 o 
   7  -7   7       47.81       71.41     16.88 o 
   8  -7   7       43.44       52.30     17.90 o 
  -9  -6   7       90.49      138.21     20.76 o 
  -8  -6   7      292.19      326.03     26.53 o 
  -7  -6   7      175.11      177.79     11.71 o 
  -6  -6   7        0.61        1.79      8.75 o 
  -5  -6   7      435.25      478.11     16.47 o 
  -4  -6   7     1729.00     1710.72     33.68 o 
  -3  -6   7       81.14       79.99      3.02 o 
  -2  -6   7       32.87       33.81      2.70 o 
  -1  -6   7       39.97       42.32      3.16 o 
   0  -6   7        5.09        8.98      3.25 o 
   1  -6   7      466.12      475.37     14.11 o 
   2  -6   7     1300.68     1242.83     65.04 o 
   3  -6   7     3541.16     3473.72     26.42 o 
   4  -6   7       40.73       41.50     10.68 o 
   5  -6   7      347.93      318.79     20.13 o 
   6  -6   7        1.77        8.62     12.99 o 
   7  -6   7      163.63      159.21     19.31 o 
   8  -6   7        1.57        7.39     14.47 o 
  -9  -5   7       50.76       74.77     17.47 o 
  -8  -5   7      680.76      655.11     33.38 o 
  -7  -5   7      342.38      340.82     34.35 o 
  -6  -5   7      325.81      305.81     11.89 o 
  -5  -5   7      166.19      174.52     11.10 o 
  -4  -5   7      525.15      524.28     66.77 o 
  -3  -5   7       77.07       58.41      3.85 o 
  -2  -5   7      200.08      181.61      3.87 o 
  -1  -5   7       29.72       26.37      2.46 o 
   0  -5   7     1211.14     1268.58     21.79 o 
   1  -5   7      164.59      155.07      8.47 o 
   2  -5   7       17.60       17.99      4.14 o 
   3  -5   7     4483.31     4185.89     26.92 o 
   4  -5   7     1087.56     1058.91     29.90 o 
   5  -5   7      783.29      763.68     28.99 o 
   6  -5   7       46.76       65.65     16.01 o 
   7  -5   7       62.30       50.84     13.28 o 
   8  -5   7        1.86        3.01     12.06 o 
 -10  -4   7       31.57       33.52     15.55 o 
  -9  -4   7        7.78        3.22     16.36 o 
  -8  -4   7      382.08      386.45     38.57 o 
  -7  -4   7      366.92      362.37     52.05 o 
  -6  -4   7      234.68      244.98     15.30 o 
  -5  -4   7      311.59      312.19      9.78 o 
  -4  -4   7       82.74       74.37      6.00 o 
  -3  -4   7        2.78        2.41      2.18 o 
  -2  -4   7       11.40       18.01      5.49 o 
  -1  -4   7      117.55      105.53      3.21 o 
   0  -4   7     6079.03     5910.08     53.11 o 
   1  -4   7       57.79       47.35      3.97 o 
   2  -4   7       50.03       44.04      7.38 o 
   3  -4   7      417.81      389.44     13.13 o 
   4  -4   7      214.23      206.95      8.55 o 
   5  -4   7      984.86      992.66     32.65 o 
   6  -4   7      540.99      626.51     29.00 o 
   7  -4   7        6.51       -2.19     14.44 o 
   8  -4   7       41.73       15.32     13.60 o 
 -10  -3   7      163.21      177.11     20.38 o 
  -9  -3   7       33.52       55.35     17.89 o 
  -8  -3   7      227.11      250.73     29.38 o 
  -7  -3   7       88.10       87.90      8.18 o 
  -6  -3   7       92.98       92.79      7.24 o 
  -5  -3   7       96.08      101.12      5.75 o 
  -4  -3   7       76.11       63.55      4.42 o 
  -3  -3   7     1218.63     1201.33     21.64 o 
  -2  -3   7     1665.09     1674.38     27.66 o 
  -1  -3   7      240.71      249.36     11.30 o 
   0  -3   7       14.72       21.48      2.57 o 
   1  -3   7     2474.78     2425.26     29.72 o 
   2  -3   7     4439.49     4336.84     66.68 o 
   3  -3   7      107.93       97.92      5.95 o 
   4  -3   7      190.37      182.85      9.83 o 
   5  -3   7      198.73      191.93     19.07 o 
   6  -3   7      315.16      306.76     22.16 o 
   7  -3   7        5.94        8.34     15.43 o 
   8  -3   7       25.16       23.88     15.75 o 
 -10  -2   7       56.65       60.75     16.87 o 
  -9  -2   7      181.23      193.88     12.25 o 
  -8  -2   7      137.89      151.76     10.18 o 
  -7  -2   7        8.43        9.32      5.86 o 
  -6  -2   7        2.08        2.15      4.75 o 
  -5  -2   7      172.02      145.86      9.54 o 
  -4  -2   7     1141.29     1186.42     21.66 o 
  -3  -2   7     4438.84     4165.58    126.57 o 
  -2  -2   7     3587.62     3695.10     72.03 o 
  -1  -2   7      954.64      936.97     15.67 o 
   0  -2   7     2501.44     2653.95     16.85 o 
   1  -2   7       82.06       88.77      4.28 o 
   2  -2   7     1106.75     1015.78     17.60 o 
   3  -2   7     1064.59     1005.18     15.28 o 
   4  -2   7      105.41      106.82      6.35 o 
   5  -2   7      406.98      412.13     12.37 o 
   6  -2   7      315.36      286.91     23.30 o 
   7  -2   7        4.64        0.61     13.38 o 
   8  -2   7       27.45       37.97     17.83 o 
 -10  -1   7        6.33        1.19     13.13 o 
  -9  -1   7        9.32       11.03      7.40 o 
  -8  -1   7      691.34      712.47     24.14 o 
  -7  -1   7       49.48       32.78      8.00 o 
  -6  -1   7       71.35       82.78      6.71 o 
  -5  -1   7      418.12      391.59     10.39 o 
  -4  -1   7       39.80       36.10      3.80 o 
  -3  -1   7     2990.85     2996.01    101.98 o 
  -2  -1   7      304.35      298.55     12.99 o 
  -1  -1   7    14165.98    13934.78    360.47 o 
   0  -1   7     6254.14     6079.97     35.25 o 
   1  -1   7        6.22        2.97      2.96 o 
   2  -1   7       49.24       50.20      3.88 o 
   3  -1   7     1305.05     1310.68     15.17 o 
   4  -1   7        6.53       10.07      2.60 o 
   5  -1   7      214.04      224.18     19.55 o 
   6  -1   7       95.83       89.81     18.18 o 
   7  -1   7       59.54       70.59     18.53 o 
   8  -1   7       46.22       55.74     18.74 o 
  -9   0   7        0.23        6.50      6.45 o 
  -8   0   7      111.30      127.46      8.68 o 
  -7   0   7        1.13        8.71      5.83 o 
  -6   0   7        5.81        5.80      4.87 o 
  -5   0   7        1.56        3.25      4.23 o 
  -4   0   7     1468.24     1394.66     20.67 o 
  -3   0   7      250.26      288.22      5.63 o 
  -2   0   7       17.21       17.52      3.01 o 
  -1   0   7     1005.73      997.92     11.03 o 
   0   0   7     3782.66     3817.38     28.68 o 
   1   0   7      654.59      656.91     13.84 o 
   2   0   7     1273.92     1366.12     19.06 o 
   3   0   7     1035.37     1052.14     16.44 o 
   4   0   7      163.01      173.82      9.04 o 
   5   0   7      305.45      301.69     11.14 o 
   6   0   7       75.03       94.49     18.38 o 
   7   0   7      301.90      308.02     25.24 o 
   8   0   7        3.25        8.35     17.73 o 
  -9   1   7        2.65        4.64      7.87 o 
  -8   1   7      116.61      109.89      8.06 o 
  -7   1   7      362.47      370.36     18.38 o 
  -6   1   7      158.79      148.49      7.69 o 
  -5   1   7       85.48      103.22      7.21 o 
  -4   1   7     2072.68     2022.38     34.44 o 
  -3   1   7     2104.76     2233.53     16.61 o 
  -2   1   7      900.11      871.74     11.24 o 
  -1   1   7       19.17       23.78      2.53 o 
   0   1   7      168.70      159.80      4.55 o 
   1   1   7     1332.72     1399.52     24.81 o 
   2   1   7       27.10       33.99      3.97 o 
   3   1   7      840.28      823.90     24.16 o 
   4   1   7      286.48      319.78     22.35 o 
   5   1   7      573.75      597.37     18.48 o 
   6   1   7      116.17      129.20     16.62 o 
   7   1   7      140.77      122.70     18.19 o 
   8   1   7       15.15        6.82     15.18 o 
 -10   2   7        4.85        0.25     10.69 o 
  -9   2   7       35.07       36.29      8.91 o 
  -8   2   7       83.37       94.40     11.00 o 
  -7   2   7      594.91      608.74     13.35 o 
  -6   2   7      186.02      186.82      8.52 o 
  -5   2   7      452.34      439.02     10.69 o 
  -4   2   7      461.11      444.48     13.62 o 
  -3   2   7      511.90      532.55     10.29 o 
  -2   2   7     2306.59     2365.62     20.12 o 
  -1   2   7     2901.00     2974.13     28.60 o 
   0   2   7      219.92      235.45      7.90 o 
   1   2   7      683.30      743.91     11.32 o 
   2   2   7      108.98      112.58      5.83 o 
   3   2   7      580.88      624.57     11.61 o 
   4   2   7      706.78      666.78     23.67 o 
   5   2   7      173.35      168.69     13.23 o 
   6   2   7      877.16      888.49     32.59 o 
   7   2   7        0.15        3.97     13.51 o 
   8   2   7       16.44       18.53     17.96 o 
 -10   3   7       30.45       24.42     10.96 o 
  -9   3   7       41.54       41.64      9.56 o 
  -8   3   7        4.93        7.47      7.52 o 
  -7   3   7      503.87      509.23     20.46 o 
  -6   3   7      315.32      333.56     10.41 o 
  -5   3   7      766.35      778.84     12.45 o 
  -4   3   7      183.04      179.40      7.06 o 
  -3   3   7      111.55      107.99      4.76 o 
  -2   3   7      429.48      453.14     61.69 o 
  -1   3   7     3537.30     3526.76     29.01 o 
   0   3   7       54.66       59.52      4.39 o 
   1   3   7      197.68      187.42      8.31 o 
   2   3   7        5.35        8.49      3.16 o 
   3   3   7      188.22      194.39      7.15 o 
   4   3   7       32.88       31.93     12.72 o 
   5   3   7      106.23      114.41     12.72 o 
   6   3   7      830.53      766.71     31.36 o 
   7   3   7       66.88       75.27     14.11 o 
   8   3   7       13.59       15.50     13.78 o 
 -10   4   7        2.09        0.50     11.80 o 
  -9   4   7       79.35       71.95     10.72 o 
  -8   4   7       21.88       26.65      8.31 o 
  -7   4   7      106.43       97.02     16.15 o 
  -6   4   7      150.61      118.06     10.22 o 
  -5   4   7     1828.91     1782.41     22.98 o 
  -4   4   7      532.83      495.12     10.90 o 
  -3   4   7        0.36       -0.93      6.32 o 
  -2   4   7      151.67      153.52      9.47 o 
  -1   4   7     2102.73     1959.33     33.91 o 
   0   4   7      902.67      945.13     16.33 o 
   1   4   7       25.13       22.00      8.97 o 
   2   4   7      278.82      267.88      6.71 o 
   3   4   7      266.39      263.35     28.01 o 
   4   4   7       13.72       17.49      3.35 o 
   5   4   7       50.73       49.42      8.29 o 
   6   4   7      250.83      254.60     12.75 o 
   7   4   7      189.06      207.84     14.09 o 
   8   4   7        4.34       -1.59     13.26 o 
 -10   5   7        2.17        6.08     12.10 o 
  -9   5   7        1.67        4.49     10.04 o 
  -8   5   7      403.91      402.86     17.42 o 
  -7   5   7       73.60       63.87     11.00 o 
  -6   5   7       88.24       88.03     10.15 o 
  -5   5   7      280.56      291.56     15.28 o 
  -4   5   7      201.56      198.89     12.14 o 
  -3   5   7       50.43       60.91      9.36 o 
  -2   5   7       21.08       17.76     16.74 o 
  -1   5   7     1340.60     1316.11     27.29 o 
   0   5   7      767.05      772.76     21.11 o 
   1   5   7      447.94      430.35     36.62 o 
   2   5   7      203.47      152.03     26.45 o 
   3   5   7     1274.43     1332.79     27.18 o 
   4   5   7       32.74       36.22      9.65 o 
   5   5   7      192.77      218.89     17.62 o 
   6   5   7        0.61       -0.73      7.69 o 
   7   5   7      117.55      118.53     11.29 o 
   8   5   7       26.06       35.48     12.41 o 
  -9   6   7       13.59       16.62      9.95 o 
  -8   6   7      331.76      339.53     16.76 o 
  -7   6   7      179.73      167.31     12.37 o 
  -6   6   7       16.11       15.55      8.28 o 
  -5   6   7      975.23      958.49     33.62 o 
  -4   6   7       81.77      119.92     11.26 o 
  -3   6   7       40.70       50.53     17.02 o 
  -2   6   7       75.72       81.62     22.32 o 
  -1   6   7       20.06       21.06      2.47 o 
   0   6   7      992.60      964.03     14.92 o 
   1   6   7      343.09      318.83     36.91 o 
   2   6   7       18.13       20.54      8.64 o 
   3   6   7        0.35        1.10      8.20 o 
   4   6   7       43.24       50.84     25.27 o 
   5   6   7      501.24      487.37     20.98 o 
   6   6   7      135.26      119.60     11.32 o 
   7   6   7       78.98       61.55     10.76 o 
   8   6   7       15.01       11.05     13.89 o 
  -9   7   7       13.25        8.11     10.52 o 
  -8   7   7       73.65       94.05     38.82 o 
  -7   7   7      183.14      206.58     17.72 o 
  -6   7   7      480.50      500.33     49.92 o 
  -5   7   7      409.84      398.38     31.07 o 
  -4   7   7        0.06       -7.15     10.09 o 
  -3   7   7       11.88       19.98     20.94 o 
  -2   7   7      242.31      248.48     31.14 o 
  -1   7   7       58.05       58.15      4.84 o 
   0   7   7      292.92      299.12     13.85 o 
   1   7   7      175.87      185.62     32.41 o 
   2   7   7       88.02       92.50     10.27 o 
   3   7   7       21.28       18.66      9.08 o 
   4   7   7      113.00      102.32     12.03 o 
   5   7   7      241.67      246.46     34.27 o 
   6   7   7      182.09      217.23     14.80 o 
   7   7   7        1.42        1.58      8.94 o 
   8   7   7        0.13       -2.64     12.95 o 
  -8   8   7       10.83       11.35     11.92 o 
  -7   8   7       84.49      103.06     12.50 o 
  -6   8   7        1.27        0.59     10.25 o 
  -5   8   7     1276.91     1361.38     32.68 o 
  -4   8   7       14.74       24.52     10.97 o 
  -3   8   7       64.54       70.29     24.83 o 
  -2   8   7      508.42      484.45     42.71 o 
  -1   8   7       18.65       17.75     23.49 o 
   0   8   7       76.66       62.17     31.19 o 
   1   8   7       81.01       68.79      7.78 o 
   2   8   7      801.57      786.99     21.19 o 
   3   8   7       11.15       11.94      9.33 o 
   4   8   7       45.18       39.89     10.53 o 
   5   8   7       52.14       46.37     12.13 o 
   6   8   7      334.83      324.74     15.81 o 
   7   8   7       61.00       65.46     10.47 o 
  -8   9   7        9.00       18.73     13.30 o 
  -7   9   7       27.31       24.38     11.00 o 
  -6   9   7       17.32       12.26     10.61 o 
  -5   9   7      254.20      297.40     19.11 o 
  -4   9   7       70.54       97.24     23.61 o 
  -3   9   7       16.05       16.21     22.15 o 
  -2   9   7        4.05        4.72     26.99 o 
  -1   9   7      424.21      373.40     43.65 o 
   0   9   7       90.35      110.47     30.42 o 
   1   9   7       10.31       11.02      5.64 o 
   2   9   7       54.55       49.55     14.31 o 
   3   9   7      104.63      109.04     11.98 o 
   4   9   7       15.55        6.14     10.25 o 
   5   9   7        7.92       -6.35     21.52 o 
   6   9   7      168.03      161.12     16.60 o 
   7   9   7       31.23       11.31     14.00 o 
  -7  10   7        5.71        2.13     13.43 o 
  -6  10   7        9.27       10.60     11.57 o 
  -5  10   7        2.14       -7.13     12.15 o 
  -4  10   7       65.77       27.52     23.81 o 
  -3  10   7       30.18        3.55     25.28 o 
  -2  10   7        1.66       25.54     26.54 o 
  -1  10   7      592.55      606.10     51.43 o 
   0  10   7       83.56      121.73     36.64 o 
   1  10   7      189.50      144.53     33.78 o 
   2  10   7        1.48       -3.97      8.01 o 
   3  10   7      108.20       98.80     12.03 o 
   4  10   7      103.17       81.21     12.82 o 
   5  10   7       15.71       14.02     10.97 o 
   6  10   7        6.16        0.02     10.90 o 
  -7  11   7       15.33       19.35     15.33 o 
  -6  11   7       23.95       29.53     12.84 o 
  -5  11   7       65.52       52.61     22.85 o 
  -4  11   7      116.18       83.22     28.16 o 
  -3  11   7       22.46       11.76     24.48 o 
  -2  11   7       10.96       11.76     23.16 o 
  -1  11   7      123.88      152.01     37.19 o 
   0  11   7       30.17       10.61     33.28 o 
   1  11   7      308.16      354.02     51.24 o 
   2  11   7       94.71       87.66     41.91 o 
   3  11   7       15.36       17.33     39.60 o 
   4  11   7        5.35        2.67     10.07 o 
   5  11   7      173.60      174.90     15.95 o 
   6  11   7       15.59        5.70     11.71 o 
  -6  12   7        2.27        3.80     17.47 o 
  -5  12   7      158.31      196.20     29.69 o 
  -4  12   7       18.87       31.77     21.96 o 
  -3  12   7        0.27      -30.18     30.18 o 
  -2  12   7        5.12        3.64     24.59 o 
  -1  12   7        1.48       15.80     32.29 o 
   0  12   7       33.92       36.98     29.28 o 
   1  12   7       91.18       96.94     37.42 o 
   2  12   7      198.09      209.69     47.36 o 
   3  12   7        7.45       15.43     37.25 o 
  -4  13   7        0.32        2.06     26.29 o 
  -3  13   7        3.45      -31.74     33.59 o 
  -2  13   7       22.41       44.93     24.79 o 
  -1  13   7       28.97       45.15     24.77 o 
   0  13   7       11.71       41.95     37.33 o 
   1  13   7        0.08       19.70     39.73 o 
   0 -16   8        0.51        6.54     10.80 o 
   1 -16   8        2.28       -2.32     11.36 o 
  -1 -15   8       28.48       17.16     11.21 o 
   0 -15   8        1.23       -4.59     10.19 o 
   1 -15   8       28.98       26.36     12.91 o 
   2 -15   8        6.47        0.58     14.02 o 
   3 -15   8        2.24       14.63     14.63 o 
  -4 -14   8       15.74       27.31     18.56 o 
  -3 -14   8       59.81       64.91     11.06 o 
  -2 -14   8       23.87       27.48     11.00 o 
  -1 -14   8       78.27       93.00     15.20 o 
   0 -14   8        0.45        1.44     10.65 o 
   1 -14   8       13.63        3.68     10.72 o 
   2 -14   8       21.83       27.35     11.00 o 
   3 -14   8       98.76       79.15     13.00 o 
   4 -14   8        4.23        2.24     15.09 o 
  -5 -13   8       64.27       94.49     25.10 o 
  -4 -13   8      213.99      218.68     14.32 o 
  -3 -13   8        6.79        0.52      9.49 o 
  -2 -13   8       85.06       89.04     13.39 o 
  -1 -13   8      268.29      274.93     19.05 o 
   0 -13   8       29.24       27.78     12.98 o 
   1 -13   8       13.78        1.82     11.86 o 
   2 -13   8        0.22        1.77      9.39 o 
   3 -13   8       37.36       41.88     12.00 o 
   4 -13   8       14.54       19.47     14.63 o 
   5 -13   8        0.90       -2.86     15.00 o 
  -5 -12   8       15.03       10.92      8.75 o 
  -4 -12   8       69.27       77.47     15.39 o 
  -3 -12   8       22.86       18.88     10.54 o 
  -2 -12   8       40.52       53.50     11.75 o 
  -1 -12   8      156.88      155.11     15.60 o 
   0 -12   8       80.95      102.16     15.56 o 
   1 -12   8       38.37       37.85      8.67 o 
   2 -12   8       37.21       17.94      8.81 o 
   3 -12   8       32.61       50.24     14.44 o 
   4 -12   8       84.97      100.82     17.39 o 
   5 -12   8        6.49        8.53     13.99 o 
  -6 -11   8       21.27       11.66     10.14 o 
  -5 -11   8       13.37        9.96      9.61 o 
  -4 -11   8      457.50      482.27     18.59 o 
  -3 -11   8       98.45      105.93     13.82 o 
  -2 -11   8       13.18        4.82     10.50 o 
  -1 -11   8        8.69        2.54      9.41 o 
   0 -11   8      259.05      289.82     19.32 o 
   1 -11   8       60.06       64.14     10.10 o 
   2 -11   8       10.47       12.87      7.98 o 
   3 -11   8       81.04       75.07     15.62 o 
   4 -11   8      186.94      175.43     19.15 o 
   5 -11   8       67.28       45.18     13.86 o 
   6 -11   8        9.19        2.76     15.63 o 
  -7 -10   8       40.38       50.73     11.58 o 
  -6 -10   8       57.77       67.98     11.48 o 
  -5 -10   8       15.80       13.80      9.52 o 
  -4 -10   8       81.48       86.52     10.43 o 
  -3 -10   8      639.02      720.54     25.28 o 
  -2 -10   8      193.48      210.52     16.18 o 
  -1 -10   8      343.58      332.81     18.58 o 
   0 -10   8       76.05       73.57      8.74 o 
   1 -10   8      140.77      114.35     10.31 o 
   2 -10   8       55.48       64.79      8.58 o 
   3 -10   8       48.61       51.52     12.41 o 
   4 -10   8      462.21      401.38     24.15 o 
   5 -10   8      111.90       94.22     16.50 o 
   6 -10   8      141.44      150.22     18.76 o 
  -7  -9   8      130.72      173.04     14.35 o 
  -6  -9   8       54.19       70.81     10.89 o 
  -5  -9   8      458.47      477.14     18.71 o 
  -4  -9   8      182.87      205.29     16.02 o 
  -3  -9   8      412.39      452.45     19.91 o 
  -2  -9   8      145.33      132.99     14.05 o 
  -1  -9   8      234.27      270.46     16.72 o 
   0  -9   8      164.32      181.73     10.61 o 
   1  -9   8        8.01       13.12      7.09 o 
   2  -9   8       19.71       20.60      7.88 o 
   3  -9   8      207.07      215.53     17.20 o 
   4  -9   8      266.56      220.47     18.40 o 
   5  -9   8      207.02      202.07     19.41 o 
   6  -9   8      249.85      236.61     21.85 o 
   7  -9   8       34.80       34.29     16.21 o 
  -8  -8   8       37.98       49.95     17.58 o 
  -7  -8   8        2.20        1.81     14.33 o 
  -6  -8   8       55.02       55.81     10.64 o 
  -5  -8   8      496.61      532.98     31.77 o 
  -4  -8   8     1659.87     1721.45     36.13 o 
  -3  -8   8      111.65      116.01     12.63 o 
  -2  -8   8       56.31       52.13      5.13 o 
  -1  -8   8      747.07      854.84     24.65 o 
   0  -8   8      132.09      145.92      8.70 o 
   1  -8   8       11.90        5.40      6.42 o 
   2  -8   8       48.91       54.75     10.61 o 
   3  -8   8     1048.91      904.90     21.77 o 
   4  -8   8       11.11       11.36      9.76 o 
   5  -8   8       28.97       21.79     12.19 o 
   6  -8   8       96.60      104.71     15.66 o 
   7  -8   8       77.14       90.91     16.69 o 
  -8  -7   8      284.50      292.71     28.30 o 
  -7  -7   8      115.09      158.62     20.77 o 
  -6  -7   8        0.22       -4.97      9.06 o 
  -5  -7   8      117.63      113.44     11.40 o 
  -4  -7   8       23.94       35.76     11.26 o 
  -3  -7   8      753.48      633.28     10.89 o 
  -2  -7   8       65.50       71.86      3.68 o 
  -1  -7   8       16.39       14.10      3.77 o 
   0  -7   8      233.13      233.56     23.07 o 
   1  -7   8      220.77      233.02     10.16 o 
   2  -7   8        0.98       -1.28      5.52 o 
   3  -7   8      855.91      785.38     19.96 o 
   4  -7   8      310.08      284.43     18.20 o 
   5  -7   8       20.34       25.64     10.91 o 
   6  -7   8       84.93       74.31     13.46 o 
   7  -7   8       39.57       38.45     15.14 o 
  -9  -6   8       21.14       23.47     16.23 o 
  -8  -6   8      236.96      249.34     24.44 o 
  -7  -6   8      392.84      446.05     29.97 o 
  -6  -6   8      281.82      276.92     10.33 o 
  -5  -6   8      619.61      674.42     19.53 o 
  -4  -6   8       68.25       40.99      9.87 o 
  -3  -6   8       53.38       51.08      6.83 o 
  -2  -6   8      149.37      147.64      4.94 o 
  -1  -6   8      167.99      167.16      5.81 o 
   0  -6   8     1218.49     1174.57     17.29 o 
   1  -6   8      545.38      565.71     31.45 o 
   2  -6   8      275.67      254.99     27.69 o 
   3  -6   8       29.27       41.13      4.51 o 
   4  -6   8      661.25      663.26     24.70 o 
   5  -6   8      625.38      639.62     27.06 o 
   6  -6   8      142.18      150.32     16.41 o 
   7  -6   8        7.67       -0.48     12.90 o 
   8  -6   8       14.19       11.44     13.62 o 
  -9  -5   8      138.18      116.68     18.99 o 
  -8  -5   8       38.89       15.62     15.15 o 
  -7  -5   8       99.71      151.76     20.33 o 
  -6  -5   8      513.49      491.73     17.15 o 
  -5  -5   8     2071.03     1896.80     98.24 o 
  -4  -5   8      374.79      359.53     32.44 o 
  -3  -5   8      219.08      198.56      9.65 o 
  -2  -5   8       25.36       21.92      2.10 o 
  -1  -5   8       18.49       19.93      2.40 o 
   0  -5   8     3109.64     3064.54     29.61 o 
   1  -5   8     1417.73     1353.89     27.84 o 
   2  -5   8     1834.97     1711.19     32.45 o 
   3  -5   8     1307.41     1157.35     76.34 o 
   4  -5   8     2735.51     2678.26     46.88 o 
   5  -5   8       58.22       48.08     12.81 o 
   6  -5   8      630.73      622.73     28.74 o 
   7  -5   8       50.24       51.17     16.77 o 
   8  -5   8        6.20        8.02     14.74 o 
 -10  -4   8       29.31       14.33     16.85 o 
  -9  -4   8        8.49       13.50     16.57 o 
  -8  -4   8      615.50      640.37     32.95 o 
  -7  -4   8       41.12       45.34      8.14 o 
  -6  -4   8      143.07      151.60      7.83 o 
  -5  -4   8      198.48      194.95      6.94 o 
  -4  -4   8       40.71       35.78      3.22 o 
  -3  -4   8      350.10      345.78     19.28 o 
  -2  -4   8       21.08       15.00      4.82 o 
  -1  -4   8      713.56      714.95      9.15 o 
   0  -4   8      250.84      258.25      7.80 o 
   1  -4   8       39.78       23.72      3.59 o 
   2  -4   8     2602.24     2561.17     25.42 o 
   3  -4   8     1937.79     1785.57     32.20 o 
   4  -4   8      191.64      157.04     14.69 o 
   5  -4   8      180.42      180.69     16.82 o 
   6  -4   8      318.67      306.36     22.79 o 
   7  -4   8      162.75      161.96     19.56 o 
   8  -4   8        3.30        7.10     16.15 o 
 -10  -3   8        0.76        7.09     14.47 o 
  -9  -3   8       85.53       96.65     18.47 o 
  -8  -3   8      250.54      238.81     42.20 o 
  -7  -3   8       26.89       16.06      5.74 o 
  -6  -3   8       38.06       37.22      5.44 o 
  -5  -3   8       29.69       24.98      3.93 o 
  -4  -3   8      211.61      212.01      5.21 o 
  -3  -3   8      523.65      485.20     14.01 o 
  -2  -3   8     2263.83     2244.88     33.67 o 
  -1  -3   8     1702.99     1720.81     28.43 o 
   0  -3   8     4030.68     4003.00     23.09 o 
   1  -3   8       94.62       95.84      4.98 o 
   2  -3   8       81.91       84.37      5.70 o 
   3  -3   8      109.17       83.36     11.64 o 
   4  -3   8      232.82      200.62     16.71 o 
   5  -3   8        0.02        2.16     11.64 o 
   6  -3   8       80.92      107.62     18.55 o 
   7  -3   8       48.59       42.45     15.83 o 
   8  -3   8        2.79        3.32     15.86 o 
 -10  -2   8       31.33       28.57     15.51 o 
  -9  -2   8       83.27       63.58     16.95 o 
  -8  -2   8      171.14      195.45     10.73 o 
  -7  -2   8       20.93       18.87      5.56 o 
  -6  -2   8        0.19        1.75      4.45 o 
  -5  -2   8      112.66      106.23      9.54 o 
  -4  -2   8     1047.19      977.56     11.99 o 
  -3  -2   8        2.06        3.38      2.64 o 
  -2  -2   8      422.08      463.62      9.78 o 
  -1  -2   8    11013.76    11100.30    108.03 o 
   0  -2   8     5385.01     5212.33     21.99 o 
   1  -2   8     3833.00     3826.30     29.62 o 
   2  -2   8     2848.14     2732.94     37.87 o 
   3  -2   8       13.13       10.16      4.87 o 
   4  -2   8      188.90      174.74     16.41 o 
   5  -2   8      262.52      242.56     20.29 o 
   6  -2   8        0.15       -3.35     15.75 o 
   7  -2   8      318.75      400.52     28.11 o 
   8  -2   8       94.70       91.79     18.84 o 
  -9  -1   8       93.65      107.21     15.00 o 
  -8  -1   8        9.74       13.16      6.39 o 
  -7  -1   8       74.78       75.67      7.01 o 
  -6  -1   8       15.95       18.30      4.58 o 
  -5  -1   8      429.16      444.42      9.75 o 
  -4  -1   8     2627.13     2601.18     84.93 o 
  -3  -1   8       59.71       50.04      9.60 o 
  -2  -1   8       67.76       84.81      7.17 o 
  -1  -1   8      227.78      260.71     18.21 o 
   0  -1   8     2300.12     2194.15     19.11 o 
   1  -1   8     4035.79     4087.84     30.57 o 
   2  -1   8     3170.11     3062.69     29.22 o 
   3  -1   8        7.47        5.12      3.53 o 
   4  -1   8       49.11       50.47      4.27 o 
   5  -1   8      602.45      568.38     28.84 o 
   6  -1   8      384.12      363.58     26.53 o 
   7  -1   8      395.62      428.53     29.90 o 
   8  -1   8       39.73       54.67     19.04 o 
  -9   0   8      191.87      195.69     14.19 o 
  -8   0   8        5.36        5.18      5.91 o 
  -7   0   8      131.29      136.09      7.73 o 
  -6   0   8      175.79      186.83     11.83 o 
  -5   0   8      100.85       98.16      7.71 o 
  -4   0   8      807.54      722.93     12.95 o 
  -3   0   8      494.91      450.19      8.64 o 
  -2   0   8     5080.04     5376.55     66.33 o 
  -1   0   8     1055.69      977.44     21.01 o 
   0   0   8      195.23      212.79      8.21 o 
   1   0   8       59.23       65.28      3.75 o 
   2   0   8     1289.64     1359.00     13.72 o 
   3   0   8       23.99       15.76      4.71 o 
   4   0   8      114.44      133.83      8.31 o 
   5   0   8       23.58       15.86     12.27 o 
   6   0   8      174.83      207.16     23.92 o 
   7   0   8       29.38       22.80     15.42 o 
   8   0   8       31.62       12.52     18.02 o 
  -9   1   8      145.02      137.21     20.35 o 
  -8   1   8        7.87        8.86      6.18 o 
  -7   1   8      511.77      527.26     12.72 o 
  -6   1   8      106.17      114.18      7.27 o 
  -5   1   8     1893.26     1916.01     44.93 o 
  -4   1   8      596.54      575.66     10.89 o 
  -3   1   8        2.02        2.32      3.21 o 
  -2   1   8      173.65      167.25      5.60 o 
  -1   1   8     6409.17     6721.57     53.97 o 
   0   1   8      246.54      264.49      7.38 o 
   1   1   8     1793.97     1952.67     17.93 o 
   2   1   8      393.46      419.01      8.25 o 
   3   1   8       55.04       57.52      6.84 o 
   4   1   8      100.55       83.42      9.47 o 
   5   1   8      246.02      239.44     13.71 o 
   6   1   8     1134.98     1184.64     38.12 o 
   7   1   8      283.64      326.76     26.37 o 
   8   1   8       10.44       25.65     15.98 o 
  -9   2   8        6.82        4.57      8.35 o 
  -8   2   8      183.61      177.78     11.63 o 
  -7   2   8      109.76      108.44      7.45 o 
  -6   2   8      402.75      401.52     11.42 o 
  -5   2   8     2647.16     2661.03     49.94 o 
  -4   2   8     2633.23     2442.22     26.47 o 
  -3   2   8      850.34      878.11     12.85 o 
  -2   2   8      293.91      276.13      8.09 o 
  -1   2   8      589.42      614.63     11.96 o 
   0   2   8       91.62       99.46      3.97 o 
   1   2   8       25.33       27.65      3.95 o 
   2   2   8      104.03       94.92      5.89 o 
   3   2   8      368.03      366.02     17.22 o 
   4   2   8      143.45      140.95      8.98 o 
   5   2   8      268.95      251.23     16.92 o 
   6   2   8      207.56      241.83     20.22 o 
   7   2   8      768.03      684.74     31.11 o 
   8   2   8       84.21      101.80     23.37 o 
  -9   3   8        0.64       -7.19      8.39 o 
  -8   3   8      337.35      340.16     15.06 o 
  -7   3   8        5.05        1.53      8.34 o 
  -6   3   8      238.23      234.32     15.20 o 
  -5   3   8      207.96      210.99      9.52 o 
  -4   3   8     1710.68     1695.36     35.75 o 
  -3   3   8      954.34      938.40     80.07 o 
  -2   3   8     1825.21     1604.64     26.26 o 
  -1   3   8       66.33       61.89      4.57 o 
   0   3   8       70.14       73.95      3.57 o 
   1   3   8       28.75       30.14      4.27 o 
   2   3   8      108.54      112.16      5.90 o 
   3   3   8      795.30      853.17     14.43 o 
   4   3   8      171.39      168.61      7.39 o 
   5   3   8      185.50      201.65     15.04 o 
   6   3   8       24.91       29.81     15.02 o 
   7   3   8      399.30      396.04     25.48 o 
   8   3   8      199.20      203.41     20.34 o 
  -9   4   8      112.19      108.49     15.37 o 
  -8   4   8      295.04      296.58     14.94 o 
  -7   4   8       20.10       10.53      9.26 o 
  -6   4   8      643.52      627.94     18.02 o 
  -5   4   8        3.18        5.57      6.72 o 
  -4   4   8      301.87      305.70      9.38 o 
  -3   4   8       85.06       83.55      5.41 o 
  -2   4   8     3324.38     3308.12     50.65 o 
  -1   4   8      521.52      527.99     12.28 o 
   0   4   8      677.58      691.85     10.14 o 
   1   4   8       11.88       17.90      4.29 o 
   2   4   8      499.49      469.07      9.95 o 
   3   4   8      335.42      364.78      8.80 o 
   4   4   8      273.35      239.48     28.24 o 
   5   4   8      352.92      339.67     18.99 o 
   6   4   8      234.63      235.08     20.46 o 
   7   4   8       27.46       30.35     13.43 o 
   8   4   8        2.81        1.48     14.41 o 
  -9   5   8       56.12       51.52     11.04 o 
  -8   5   8        5.13       12.30      9.48 o 
  -7   5   8      103.21      101.92     12.91 o 
  -6   5   8       93.05       88.44     10.37 o 
  -5   5   8      631.52      617.26     27.54 o 
  -4   5   8        5.96        2.78      7.64 o 
  -3   5   8       24.92       14.14     16.09 o 
  -2   5   8      114.06      112.84     12.74 o 
  -1   5   8       61.13       64.82      5.39 o 
   0   5   8      857.11      859.16     11.56 o 
   1   5   8       37.37       45.45     19.91 o 
   2   5   8     4594.79     4238.50     23.87 o 
   3   5   8        1.07        4.86     22.18 o 
   4   5   8        2.77       -8.48     22.99 o 
   5   5   8      142.43      147.46     22.86 o 
   6   5   8      468.35      470.40     27.38 o 
   7   5   8        0.25        2.69     11.89 o 
   8   5   8        0.83        8.29     13.37 o 
  -9   6   8      120.91      113.27     13.75 o 
  -8   6   8      144.23      153.54     16.07 o 
  -7   6   8        9.88       11.56      8.95 o 
  -6   6   8       99.56      103.80     11.39 o 
  -5   6   8      607.31      630.67     25.22 o 
  -4   6   8       50.16       42.23     15.57 o 
  -3   6   8       34.00       19.56     17.26 o 
  -2   6   8       56.99       71.16     21.89 o 
  -1   6   8        3.98      -10.73     18.29 o 
   0   6   8      374.62      384.15     10.70 o 
   1   6   8     1524.62     1464.39     63.01 o 
   2   6   8      717.52      696.40     47.33 o 
   3   6   8      785.24      785.10     51.89 o 
   4   6   8      212.97      205.61     26.13 o 
   5   6   8        5.24        6.57      8.22 o 
   6   6   8       71.76       86.62     12.09 o 
   7   6   8       24.40       27.88     15.48 o 
  -9   7   8       57.34       64.04     16.57 o 
  -8   7   8      181.08      180.85     18.18 o 
  -7   7   8       11.24       13.88      9.20 o 
  -6   7   8       75.68       75.61     12.54 o 
  -5   7   8       35.18       51.90     11.29 o 
  -4   7   8      340.76      341.57     24.15 o 
  -3   7   8       85.49       90.60     21.95 o 
  -2   7   8      150.81      181.92     26.09 o 
  -1   7   8      711.07      687.34     44.23 o 
   0   7   8       39.06       51.33     26.50 o 
   1   7   8      133.88      116.53     31.07 o 
   2   7   8      506.49      488.96     44.60 o 
   3   7   8      969.08      909.73     49.84 o 
   4   7   8      174.11      184.75     14.19 o 
   5   7   8      144.27      139.82     14.28 o 
   6   7   8       26.21       19.31      9.54 o 
   7   7   8       35.65       31.04     11.03 o 
  -8   8   8       74.14       66.40     17.34 o 
  -7   8   8       15.18        8.50     10.45 o 
  -6   8   8       13.20        6.29     10.00 o 
  -5   8   8       77.44       89.33     13.49 o 
  -4   8   8      240.78      276.33     30.05 o 
  -3   8   8       45.19       58.45     21.77 o 
  -2   8   8       94.60       84.63     27.38 o 
  -1   8   8      731.88      742.74     50.12 o 
   0   8   8       23.77       39.77     22.11 o 
   1   8   8       13.71       22.45     27.45 o 
   2   8   8      222.84      199.15     36.02 o 
   3   8   8      170.52      167.00     13.17 o 
   4   8   8       24.01       27.38      9.52 o 
   5   8   8       96.22      107.24     13.00 o 
   6   8   8        2.51       11.60      9.83 o 
  -8   9   8        0.53      -10.34     10.34 o 
  -7   9   8        7.32       -1.84     10.92 o 
  -6   9   8       22.36       15.66     11.52 o 
  -5   9   8       37.47       35.50     11.45 o 
  -4   9   8       97.79      130.59     24.82 o 
  -3   9   8      157.41      142.23     27.35 o 
  -2   9   8      372.95      345.41     36.13 o 
  -1   9   8       76.10      104.81     31.84 o 
   0   9   8       34.68       65.85     31.25 o 
   1   9   8      602.17      608.97     52.06 o 
   2   9   8      273.46      270.44     22.18 o 
   3   9   8       24.49       16.73      9.25 o 
   4   9   8        0.59        0.36      9.67 o 
   5   9   8       27.99       23.08     11.97 o 
   6   9   8        1.57        1.50      9.01 o 
  -7  10   8        7.07        6.70     11.83 o 
  -6  10   8        0.62       -4.61     11.91 o 
  -5  10   8        0.58        4.04     17.36 o 
  -4  10   8       65.99       57.53     24.63 o 
  -3  10   8      105.49      118.84     27.32 o 
  -2  10   8      163.82      144.29     32.49 o 
  -1  10   8       30.92       31.75     26.86 o 
   0  10   8        0.17       -5.84     26.94 o 
   1  10   8       24.52       33.81     36.70 o 
   2  10   8      364.16      340.47     47.49 o 
   3  10   8        3.93        4.49      8.95 o 
   4  10   8       61.73       70.91     11.75 o 
   5  10   8       24.59       27.02     11.77 o 
   6  10   8       11.64        9.43     10.59 o 
  -7  11   8       10.63        2.73     15.46 o 
  -6  11   8        2.13        5.13     15.24 o 
  -5  11   8       16.16       17.38     17.54 o 
  -4  11   8        0.35       11.99     23.37 o 
  -3  11   8       23.41       17.67     27.71 o 
  -2  11   8      119.72       67.10     34.09 o 
  -1  11   8      255.53      206.93     39.76 o 
   0  11   8       60.27       34.21     31.38 o 
   1  11   8       21.72       22.94     36.88 o 
   2  11   8       92.41      104.07     34.28 o 
   3  11   8      160.28      208.36     40.16 o 
   4  11   8        0.11       -4.05     37.27 o 
  -5  12   8        7.47       30.97     20.96 o 
  -4  12   8       28.53       47.02     23.33 o 
  -3  12   8        7.54        1.89     25.78 o 
  -2  12   8        0.24      -16.43     33.81 o 
  -1  12   8      142.03      125.88     36.70 o 
   0  12   8        1.58       -9.85     28.43 o 
   1  12   8       43.60       55.53     31.48 o 
   2  12   8       49.51       50.97     38.55 o 
   0 -16   9        4.47        0.71     12.05 o 
  -2 -15   9        2.05       12.05     12.36 o 
  -1 -15   9       62.82       60.02     15.06 o 
   0 -15   9        0.23        7.35     10.76 o 
   1 -15   9        2.58        4.00     13.13 o 
  -3 -14   9       23.62       25.22     10.53 o 
  -2 -14   9       15.75        3.78     11.77 o 
  -1 -14   9        4.45       -1.84     11.15 o 
   0 -14   9       96.67       92.33     15.16 o 
   1 -14   9        3.61        2.29     13.36 o 
   2 -14   9       10.08        0.03     10.78 o 
   3 -14   9       15.34       18.53     15.58 o 
   4 -14   9        3.74       -3.88     15.33 o 
  -4 -13   9        4.12        3.13      9.59 o 
  -3 -13   9       24.86       25.10     12.28 o 
  -2 -13   9        2.92       12.16     11.97 o 
  -1 -13   9       12.72        9.37     10.83 o 
   0 -13   9       97.89       92.60     14.84 o 
   1 -13   9       64.54       67.02     14.55 o 
   2 -13   9       18.13       17.38      9.65 o 
   3 -13   9        3.44        6.93     10.86 o 
   4 -13   9        0.36       -3.11     15.04 o 
   5 -13   9        0.44       -2.69     12.20 o 
  -5 -12   9       98.29       93.63     12.29 o 
  -4 -12   9        0.18       -0.27      8.95 o 
  -3 -12   9       60.05       66.52     12.29 o 
  -2 -12   9        1.00        2.34     11.19 o 
  -1 -12   9       55.72       52.73     12.21 o 
   0 -12   9      211.54      240.34     18.66 o 
   1 -12   9       72.89       76.89     10.61 o 
   2 -12   9      152.19      169.49     14.48 o 
   3 -12   9       46.09       43.52     11.30 o 
   4 -12   9       40.60       48.37     14.30 o 
   5 -12   9       22.98       32.45     15.51 o 
  -6 -11   9        8.36        8.34     16.39 o 
  -5 -11   9        9.87       10.14     10.27 o 
  -4 -11   9       55.54       66.72     10.59 o 
  -3 -11   9       12.84       14.86     11.57 o 
  -2 -11   9       23.80       17.67     10.57 o 
  -1 -11   9       25.30       24.54     12.06 o 
   0 -11   9       10.20        5.66     11.05 o 
   1 -11   9      151.57      196.54     12.63 o 
   2 -11   9       52.01       88.45     13.99 o 
   3 -11   9      234.87      234.87     14.87 o 
   4 -11   9        0.91        0.45     13.43 o 
   5 -11   9        4.57       -0.85     14.25 o 
   6 -11   9       98.40      101.40     17.24 o 
  -7 -10   9        6.38       13.59     10.26 o 
  -6 -10   9        6.11        4.70      9.69 o 
  -5 -10   9      615.99      627.98     21.60 o 
  -4 -10   9       66.83       76.60     13.33 o 
  -3 -10   9       10.76        9.14     10.45 o 
  -2 -10   9        4.83        1.02      9.81 o 
  -1 -10   9      253.80      243.72     16.40 o 
   0 -10   9      101.21      117.32     10.21 o 
   1 -10   9       29.34       28.07      8.38 o 
   2 -10   9      356.71      391.06     37.76 o 
   3 -10   9       35.62       43.77     12.27 o 
   4 -10   9        0.61        9.70     11.47 o 
   5 -10   9        1.53        2.59     13.08 o 
   6 -10   9       23.93       27.36     14.74 o 
  -7  -9   9       36.61       38.99     11.25 o 
  -6  -9   9        0.06       -8.31     10.10 o 
  -5  -9   9      187.02      194.43     16.47 o 
  -4  -9   9       12.97       26.14     10.97 o 
  -3  -9   9      311.23      334.84     18.38 o 
  -2  -9   9      195.39      158.12     15.24 o 
  -1  -9   9      117.95      150.92     13.34 o 
   0  -9   9      560.33      589.92     28.02 o 
   1  -9   9        6.58        9.63      8.59 o 
   2  -9   9      203.10      214.38     12.73 o 
   3  -9   9      449.68      448.03     22.28 o 
   4  -9   9       55.57       57.46     13.11 o 
   5  -9   9       37.28       24.68     12.46 o 
   6  -9   9        0.17        1.02     11.15 o 
   7  -9   9      211.32      206.03     21.02 o 
  -8  -8   9        1.21       -0.87     15.89 o 
  -7  -8   9      168.96      197.51     14.99 o 
  -6  -8   9       14.25        3.00     10.38 o 
  -5  -8   9       20.74       31.36      9.90 o 
  -4  -8   9      794.89      763.53     26.29 o 
  -3  -8   9      449.39      414.72     20.05 o 
  -2  -8   9       31.02       29.15     10.03 o 
  -1  -8   9       56.30       48.97      6.93 o 
   0  -8   9      420.32      438.24     13.46 o 
   1  -8   9      304.98      328.71     12.44 o 
   2  -8   9       43.00       41.81      7.61 o 
   3  -8   9       30.42       25.31      9.49 o 
   4  -8   9       46.59       32.76     10.82 o 
   5  -8   9       17.19       12.79     11.53 o 
   6  -8   9       79.84       63.58     15.57 o 
   7  -8   9       77.50       95.23     17.56 o 
  -8  -7   9       59.37       54.80     19.42 o 
  -7  -7   9      232.57      241.48     15.47 o 
  -6  -7   9       42.72       55.48     11.39 o 
  -5  -7   9       80.46       90.21     11.19 o 
  -4  -7   9      152.19      142.46     13.67 o 
  -3  -7   9       65.11       75.17     10.94 o 
  -2  -7   9      524.65      447.25     12.88 o 
  -1  -7   9      373.60      355.71     17.15 o 
   0  -7   9      271.22      265.04     11.81 o 
   1  -7   9     1203.86     1172.78     20.08 o 
   2  -7   9      490.24      476.90     52.21 o 
   3  -7   9      313.30      264.10     15.92 o 
   4  -7   9       47.23       32.00     11.29 o 
   5  -7   9        8.01       14.17     12.29 o 
   6  -7   9       33.13       40.74     14.79 o 
   7  -7   9        8.10       21.07     14.57 o 
  -9  -6   9       53.16       39.51     17.21 o 
  -8  -6   9       92.25      112.61     20.32 o 
  -7  -6   9       83.55       86.96     19.34 o 
  -6  -6   9       45.76       56.91     10.22 o 
  -5  -6   9      688.23      716.50     39.75 o 
  -4  -6   9       11.43        5.62      8.88 o 
  -3  -6   9       67.31       60.88      3.45 o 
  -2  -6   9       30.00       24.32      2.66 o 
  -1  -6   9      912.15      820.64     13.22 o 
   0  -6   9      274.58      259.44      9.83 o 
   1  -6   9      564.66      531.88     22.87 o 
   2  -6   9      965.87      840.32     48.70 o 
   3  -6   9      419.81      386.42     18.09 o 
   4  -6   9      628.92      597.57     24.22 o 
   5  -6   9       84.41       83.93     13.40 o 
   6  -6   9      167.17      172.77     19.68 o 
   7  -6   9       56.50       64.32     16.10 o 
  -9  -5   9       14.10       20.03     14.20 o 
  -8  -5   9      233.46      286.11     25.98 o 
  -7  -5   9        6.77        1.73     12.92 o 
  -6  -5   9       64.17       57.23     12.37 o 
  -5  -5   9       28.06       32.81      4.64 o 
  -4  -5   9      450.38      368.69      4.46 o 
  -3  -5   9      972.73      928.58     61.36 o 
  -2  -5   9       65.62       53.77      6.77 o 
  -1  -5   9      919.58      876.31     31.62 o 
   0  -5   9       98.91      103.80      4.68 o 
   1  -5   9      144.42      140.37      7.43 o 
   2  -5   9      612.56      571.46     12.88 o 
   3  -5   9     1424.40     1357.44     31.24 o 
   4  -5   9      398.78      348.71     19.47 o 
   5  -5   9      122.71      105.01     15.48 o 
   6  -5   9        4.01        0.16     14.33 o 
   7  -5   9      117.81      114.84     17.96 o 
   8  -5   9       14.06       18.21     16.09 o 
  -9  -4   9       15.61        8.32     17.22 o 
  -8  -4   9      179.05      161.32     19.93 o 
  -7  -4   9      218.89      188.79     16.03 o 
  -6  -4   9        0.71        1.76      8.15 o 
  -5  -4   9      235.11      232.75      6.81 o 
  -4  -4   9     1093.08     1064.57     49.30 o 
  -3  -4   9        3.76        7.67      5.98 o 
  -2  -4   9       75.10       76.24      7.45 o 
  -1  -4   9      467.07      451.80      6.87 o 
   0  -4   9      919.30      913.90     29.50 o 
   1  -4   9      172.21      163.89      8.01 o 
   2  -4   9       30.80       30.54      4.41 o 
   3  -4   9       88.09       72.23      6.91 o 
   4  -4   9      477.51      447.91     22.94 o 
   5  -4   9      188.99      196.67     19.28 o 
   6  -4   9       23.68       27.58     14.54 o 
   7  -4   9      157.09      196.95     21.98 o 
   8  -4   9        2.20       14.69     15.83 o 
 -10  -3   9        2.38      -11.47     16.96 o 
  -9  -3   9       84.96       83.51     18.70 o 
  -8  -3   9       14.07       20.03     12.48 o 
  -7  -3   9      140.48      170.65     16.33 o 
  -6  -3   9        1.83        5.34      5.23 o 
  -5  -3   9       17.48       18.70      3.07 o 
  -4  -3   9     1066.60     1005.50     33.02 o 
  -3  -3   9       43.75       30.82      8.97 o 
  -2  -3   9     3699.27     3735.51     92.94 o 
  -1  -3   9       60.80       64.66      5.85 o 
   0  -3   9     2945.34     2862.49     26.67 o 
   1  -3   9      265.20      260.02      7.64 o 
   2  -3   9     1493.36     1583.41     34.59 o 
   3  -3   9        0.09       -2.08      5.79 o 
   4  -3   9       13.73        9.08     12.67 o 
   5  -3   9       61.64       77.28     15.22 o 
   6  -3   9       16.45       21.97     14.95 o 
   7  -3   9      269.17      263.06     23.26 o 
   8  -3   9       92.11       95.48     18.74 o 
  -9  -2   9      135.26      165.28     24.08 o 
  -8  -2   9        0.60       -3.59     10.99 o 
  -7  -2   9      167.06      157.82     14.17 o 
  -6  -2   9       73.99       51.08      7.72 o 
  -5  -2   9       94.59      104.67      4.83 o 
  -4  -2   9      191.77      182.03      5.06 o 
  -3  -2   9     2454.66     2479.85     24.69 o 
  -2  -2   9     1015.05     1051.37     42.05 o 
  -1  -2   9     2069.59     2006.89     32.87 o 
   0  -2   9      486.05      426.48      7.31 o 
   1  -2   9       31.67       25.19      4.29 o 
   2  -2   9     1310.74     1241.38     28.64 o 
   3  -2   9      461.64      462.83     13.62 o 
   4  -2   9      390.04      402.38     22.05 o 
   5  -2   9       17.72       16.74     12.55 o 
   6  -2   9       70.97      100.82     18.66 o 
   7  -2   9      121.53      138.52     21.63 o 
   8  -2   9      140.66      160.41     21.38 o 
  -9  -1   9       60.67       77.96     13.47 o 
  -8  -1   9       59.30       67.57     11.99 o 
  -7  -1   9       10.75        9.30      5.08 o 
  -6  -1   9       41.63       44.14      5.17 o 
  -5  -1   9      557.04      611.15     17.48 o 
  -4  -1   9       18.07       22.15      3.31 o 
  -3  -1   9      648.73      669.93     23.38 o 
  -2  -1   9     4152.98     4157.24    127.14 o 
  -1  -1   9     4259.30     4661.02     57.94 o 
   0  -1   9      127.48      131.43      5.53 o 
   1  -1   9       43.89       36.28      4.67 o 
   2  -1   9       77.30       69.73      6.79 o 
   3  -1   9      732.54      694.01     12.27 o 
   4  -1   9      337.57      343.38      9.28 o 
   5  -1   9      600.09      607.35     20.46 o 
   6  -1   9        9.88        8.34     16.15 o 
   7  -1   9        0.79        0.19     18.11 o 
   8  -1   9       21.75       15.74     18.20 o 
  -9   0   9       56.49       71.03     16.90 o 
  -8   0   9      144.47      165.31     12.85 o 
  -7   0   9        1.70        1.76      4.98 o 
  -6   0   9      123.30      107.09      6.34 o 
  -5   0   9      423.59      402.63     11.95 o 
  -4   0   9      462.55      411.14      8.36 o 
  -3   0   9      253.18      229.03      9.31 o 
  -2   0   9       17.55       25.69      3.03 o 
  -1   0   9     2142.02     2093.05     48.16 o 
   0   0   9       86.21       91.67      6.57 o 
   1   0   9      707.03      742.16     20.40 o 
   2   0   9       18.65       22.01      4.22 o 
   3   0   9      463.05      466.64      8.19 o 
   4   0   9       14.66       11.87      5.37 o 
   5   0   9      378.40      366.79     22.50 o 
   6   0   9      533.61      553.57     21.13 o 
   7   0   9      231.84      263.22     26.39 o 
   8   0   9       22.08       10.26     18.44 o 
  -9   1   9        0.17        0.88     13.89 o 
  -8   1   9      434.15      435.88     25.20 o 
  -7   1   9       51.34       49.41      6.23 o 
  -6   1   9       24.81       30.11      5.59 o 
  -5   1   9      370.40      368.51     22.01 o 
  -4   1   9     1481.59     1422.00     17.47 o 
  -3   1   9      973.50      882.93     15.20 o 
  -2   1   9     2536.95     2555.87     38.46 o 
  -1   1   9        3.68        2.55      3.39 o 
   0   1   9      241.53      267.73      9.06 o 
   1   1   9      303.94      352.16     12.52 o 
   2   1   9        6.96       10.07      3.37 o 
   3   1   9      826.22      863.69     31.19 o 
   4   1   9      225.50      226.21      8.78 o 
   5   1   9      361.92      389.77     24.24 o 
   6   1   9      248.67      267.53     22.96 o 
   7   1   9      157.31      159.55     24.55 o 
   8   1   9       29.03       40.76     17.79 o 
  -9   2   9        0.69       10.40     15.63 o 
  -8   2   9      313.75      307.62     14.53 o 
  -7   2   9      110.62      107.91      9.35 o 
  -6   2   9      429.27      418.45     11.92 o 
  -5   2   9      381.89      372.64     21.75 o 
  -4   2   9     1621.72     1585.35     57.05 o 
  -3   2   9     2326.61     2371.71     40.27 o 
  -2   2   9     1276.21     1290.99     18.83 o 
  -1   2   9      620.27      675.10     15.45 o 
   0   2   9       42.11       44.59      7.95 o 
   1   2   9      835.14      851.17     13.28 o 
   2   2   9      118.04      137.75      6.34 o 
   3   2   9      654.84      707.49     13.11 o 
   4   2   9     1144.30     1103.36     26.46 o 
   5   2   9     1287.68     1416.08    100.11 o 
   6   2   9        9.73       16.37     13.11 o 
   7   2   9        0.57        0.77     12.43 o 
  -9   3   9       22.02       30.00     14.15 o 
  -8   3   9       32.47       29.19      8.69 o 
  -7   3   9      148.91      128.55     11.56 o 
  -6   3   9      191.33      172.33     12.24 o 
  -5   3   9      873.57      854.60     22.33 o 
  -4   3   9       80.65       79.70      5.32 o 
  -3   3   9       70.75       61.06     11.88 o 
  -2   3   9     1526.11     1572.51     54.05 o 
  -1   3   9      550.54      634.95     15.80 o 
   0   3   9       57.81       62.63      6.19 o 
   1   3   9      191.30      197.00      8.28 o 
   2   3   9      272.37      288.00     30.30 o 
   3   3   9       46.79       60.33      5.69 o 
   4   3   9      498.23      515.85     12.65 o 
   5   3   9      785.72      764.13     24.57 o 
   6   3   9      372.92      415.83     27.54 o 
   7   3   9       23.94       20.31     13.98 o 
   8   3   9       23.72       26.50     13.71 o 
  -9   4   9       59.55       57.80     18.70 o 
  -8   4   9      125.08      139.72     14.05 o 
  -7   4   9        1.70        0.63      9.02 o 
  -6   4   9       37.43       32.74      8.04 o 
  -5   4   9      444.51      438.75     16.40 o 
  -4   4   9        0.66       -3.82      7.35 o 
  -3   4   9       11.41        6.88      5.68 o 
  -2   4   9       36.10       31.43      5.62 o 
  -1   4   9      217.27      220.89      7.33 o 
   0   4   9       22.58       22.88      3.62 o 
   1   4   9      213.64      238.98     16.66 o 
   2   4   9      507.91      563.71     21.69 o 
   3   4   9      844.75      813.54     43.90 o 
   4   4   9        4.81       11.36     10.11 o 
   5   4   9       27.95       29.42     11.04 o 
   6   4   9      562.05      553.72     30.63 o 
   7   4   9       15.38       23.54     12.57 o 
  -8   5   9      320.20      335.19     33.45 o 
  -7   5   9      101.06      100.82     15.70 o 
  -6   5   9      135.38      120.49     10.78 o 
  -5   5   9        7.28       13.22     10.11 o 
  -4   5   9      303.44      313.14     79.16 o 
  -3   5   9        1.93        0.56     15.34 o 
  -2   5   9      163.10      183.16     21.16 o 
  -1   5   9      414.68      391.07     30.49 o 
   0   5   9       55.27       54.20      5.09 o 
   1   5   9       46.73       61.31     20.38 o 
   2   5   9      729.90      728.80     44.61 o 
   3   5   9     1868.65     1745.95     66.25 o 
   4   5   9      806.04      787.87     47.01 o 
   5   5   9      218.03      210.83     16.87 o 
   6   5   9       22.98       26.62     14.83 o 
   7   5   9       32.14       33.85     15.55 o 
  -8   6   9      148.92      148.03     16.05 o 
  -7   6   9       53.85       54.70      9.91 o 
  -6   6   9      712.18      696.73     21.24 o 
  -5   6   9        8.33        3.40      9.11 o 
  -4   6   9       41.40       42.67     14.01 o 
  -3   6   9      109.18      171.86     24.53 o 
  -2   6   9        0.25       11.66     15.75 o 
  -1   6   9      471.76      475.34     36.34 o 
   0   6   9      121.89      133.45     29.32 o 
   1   6   9      224.81      221.60     31.35 o 
   2   6   9       37.01       40.75     26.58 o 
   3   6   9      712.03      690.79     47.54 o 
   4   6   9      637.56      552.90     44.77 o 
   5   6   9      564.82      589.89     40.60 o 
   6   6   9       35.90       50.36     16.37 o 
   7   6   9       54.50       54.01     14.24 o 
  -8   7   9        8.46        3.80     12.93 o 
  -7   7   9      107.70      107.08     13.34 o 
  -6   7   9      233.62      227.78     16.12 o 
  -5   7   9        0.70        2.97     10.17 o 
  -4   7   9       74.67       90.52     21.83 o 
  -3   7   9       11.03        7.91     15.75 o 
  -2   7   9      132.26      132.08     24.90 o 
  -1   7   9      127.37      107.41     24.95 o 
   0   7   9      516.59      575.91     42.55 o 
   1   7   9      242.70      178.62     31.16 o 
   2   7   9      540.18      360.73     39.59 o 
   3   7   9       57.36       52.93     29.90 o 
   4   7   9       28.73       67.99     26.24 o 
   5   7   9       61.55       58.81     25.88 o 
   6   7   9       49.35       49.93     15.75 o 
  -8   8   9        6.37       11.05     13.41 o 
  -7   8   9        2.65       -5.82     10.53 o 
  -6   8   9        6.24        9.33      9.92 o 
  -5   8   9      163.58      138.32     20.59 o 
  -4   8   9       73.72      100.72     23.55 o 
  -3   8   9      125.11      111.90     21.54 o 
  -2   8   9      341.83      310.15     31.68 o 
  -1   8   9      204.94      204.06     35.97 o 
   0   8   9       10.01       24.40     27.10 o 
   1   8   9      222.21      189.89     32.37 o 
   2   8   9      352.43      353.49     41.29 o 
   3   8   9      210.41      169.98     33.59 o 
   4   8   9        3.46        1.15     28.62 o 
   5   8   9        2.73       -6.02     29.56 o 
   6   8   9       34.22       58.36     17.91 o 
  -8   9   9        0.64       -6.63     17.40 o 
  -7   9   9        9.88       13.45     10.95 o 
  -6   9   9        8.85        2.54     10.53 o 
  -5   9   9       61.62       64.57     18.71 o 
  -4   9   9       63.32      102.19     25.22 o 
  -3   9   9      115.10      102.11     28.52 o 
  -2   9   9      245.11      294.38     36.88 o 
  -1   9   9      809.90      826.85     57.25 o 
   0   9   9       54.88       44.82     30.11 o 
   1   9   9      149.73      188.17     38.12 o 
   2   9   9       65.03       60.95     34.92 o 
   3   9   9       38.24       27.13     31.44 o 
   4   9   9        8.26        1.80     26.61 o 
   5   9   9        0.27       -5.59     30.12 o 
  -7  10   9        9.62        5.83     10.86 o 
  -6  10   9        1.35        4.06     18.45 o 
  -5  10   9       92.64      107.93     24.16 o 
  -4  10   9        8.71        9.51     22.48 o 
  -3  10   9        1.04       -3.38     26.15 o 
  -2  10   9      195.79      211.65     35.74 o 
  -1  10   9      267.80      308.84     41.80 o 
   0  10   9      338.49      363.70     41.73 o 
   1  10   9      253.47      281.51     41.00 o 
   2  10   9        0.71        7.43     35.01 o 
   3  10   9       12.95      -14.02     34.34 o 
   4  10   9        1.44      -15.77     30.25 o 
   5  10   9        0.12      -29.77     30.34 o 
  -5  11   9       38.68       37.63     21.62 o 
  -4  11   9        1.39        2.19     24.14 o 
  -3  11   9        4.39       -5.64     27.66 o 
  -2  11   9       34.89       39.77     29.23 o 
  -1  11   9       38.28       26.67     31.02 o 
   0  11   9      196.28      202.50     38.75 o 
   1  11   9       55.55       30.60     29.79 o 
   2  11   9       19.31        1.57     37.69 o 
   3  11   9        0.20       -6.96     35.70 o 
  -3  12   9        5.33        3.26     24.34 o 
  -2  12   9       52.35       33.62     25.84 o 
  -1  12   9        7.90       10.87     25.93 o 
   0  12   9        6.35       23.66     29.42 o 
   1  12   9       11.81       30.76     29.09 o 
  -2 -15  10       21.15       11.43     11.67 o 
  -1 -15  10       29.15       21.21     14.92 o 
   0 -15  10       15.11       11.77     12.23 o 
  -4 -14  10        2.59        8.90     11.78 o 
  -3 -14  10       11.64       21.53     12.69 o 
  -2 -14  10       65.30       73.18     14.15 o 
  -1 -14  10        5.03        4.90     11.54 o 
   0 -14  10        7.86       24.13     12.33 o 
   1 -14  10        5.01       -4.97     14.06 o 
  -5 -13  10      225.82      190.63     19.24 o 
  -4 -13  10       21.25       28.81     10.40 o 
  -3 -13  10        4.14       -5.64     12.37 o 
  -2 -13  10        0.51       -1.84     10.59 o 
  -1 -13  10       21.95       28.01     11.78 o 
   0 -13  10       12.81        8.99     12.88 o 
   1 -13  10       55.04       71.74     14.42 o 
   2 -13  10      112.62      101.20     16.96 o 
   3 -13  10       22.45       15.08     10.49 o 
   4 -13  10       13.13       20.41     13.21 o 
  -6 -12  10        0.33      -11.71     14.08 o 
  -5 -12  10        2.47       10.71      9.62 o 
  -4 -12  10       55.98       59.32     11.20 o 
  -3 -12  10        5.45        0.50     10.47 o 
  -2 -12  10        0.37        0.31     11.71 o 
  -1 -12  10        3.54       -0.27     12.00 o 
   0 -12  10       88.01       63.35     15.11 o 
   1 -12  10      138.61      146.54     17.60 o 
   2 -12  10        3.27        2.88      9.61 o 
   3 -12  10      303.99      361.60     18.63 o 
   4 -12  10       55.19       56.78     11.55 o 
   5 -12  10        6.98        9.18     14.85 o 
  -7 -11  10       85.71       80.95     17.26 o 
  -6 -11  10      123.25       87.16     16.24 o 
  -5 -11  10       15.29       14.91     10.67 o 
  -4 -11  10      139.73      148.96     15.85 o 
  -3 -11  10       46.08       39.56     11.90 o 
  -2 -11  10        1.76        5.24      9.70 o 
  -1 -11  10       91.74       80.37     14.62 o 
   0 -11  10      308.75      293.91     19.59 o 
   1 -11  10        5.30        1.59      8.13 o 
   2 -11  10       69.22       82.42     11.21 o 
   3 -11  10      120.94      139.08     13.56 o 
   4 -11  10      213.38      242.28     20.71 o 
   5 -11  10       48.53       56.65     14.13 o 
   6 -11  10        8.45       16.17     14.50 o 
  -7 -10  10      119.26      117.11     18.63 o 
  -6 -10  10        2.82       -0.60     10.65 o 
  -5 -10  10      173.96      172.03     13.98 o 
  -4 -10  10      167.50      184.27     16.11 o 
  -3 -10  10        9.44        6.90     10.08 o 
  -2 -10  10       21.55       15.34      9.91 o 
  -1 -10  10       63.85       87.89     14.90 o 
   0 -10  10       24.76       46.43     12.89 o 
   1 -10  10      128.78      131.69     10.92 o 
   2 -10  10      341.66      311.62     14.79 o 
   3 -10  10       86.04       75.73     10.86 o 
   4 -10  10      162.91      175.18     17.97 o 
   5 -10  10       42.93       40.13     13.67 o 
   6 -10  10       91.09       80.13     16.07 o 
  -7  -9  10        0.86        4.87     10.21 o 
  -6  -9  10        9.85        5.44     10.31 o 
  -5  -9  10       34.97       29.27     11.02 o 
  -4  -9  10      240.31      268.23     18.67 o 
  -3  -9  10      264.80      280.80     18.55 o 
  -2  -9  10      283.10      306.45     19.05 o 
  -1  -9  10      224.71      199.35     17.86 o 
   0  -9  10        9.45       16.16      7.25 o 
   1  -9  10      493.78      512.76     16.35 o 
   2  -9  10        1.58        1.72      7.79 o 
   3  -9  10       56.20       66.13     10.16 o 
   4  -9  10       11.77        7.99      9.58 o 
   5  -9  10        6.58        6.71     12.22 o 
   6  -9  10       50.59       38.27     14.70 o 
  -7  -8  10        0.10        1.08     10.39 o 
  -6  -8  10       18.11       15.82     10.31 o 
  -5  -8  10        1.35        0.81     10.05 o 
  -4  -8  10       30.24       30.90     12.12 o 
  -3  -8  10      198.09      194.84     15.75 o 
  -2  -8  10      532.44      479.45     21.87 o 
  -1  -8  10     2036.76     2069.74     41.29 o 
   0  -8  10      127.75      143.60      9.36 o 
   1  -8  10       13.29        8.14      6.76 o 
   2  -8  10      140.52      152.48     10.64 o 
   3  -8  10      262.04      254.48     16.51 o 
   4  -8  10       35.89       34.37     10.92 o 
   5  -8  10        1.00        4.41     10.85 o 
   6  -8  10       19.09        1.27     10.86 o 
   7  -8  10       38.23       40.26     16.27 o 
  -8  -7  10       39.09       41.57     20.39 o 
  -7  -7  10        3.96       -0.39     10.13 o 
  -6  -7  10        0.79      -11.39     11.39 o 
  -5  -7  10      131.58      165.24     22.84 o 
  -4  -7  10     1001.05     1053.57     31.28 o 
  -3  -7  10      429.18      438.53     21.05 o 
  -2  -7  10      158.71      148.07     14.44 o 
  -1  -7  10     1122.55     1080.52     30.09 o 
   0  -7  10      640.68      579.85     12.56 o 
   1  -7  10      214.80      231.95     10.33 o 
   2  -7  10        0.43        1.79      6.59 o 
   3  -7  10      721.52      686.90     35.62 o 
   4  -7  10       12.59       13.24      9.42 o 
   5  -7  10      109.35       83.58     13.46 o 
   6  -7  10        1.77       -0.27     13.20 o 
   7  -7  10       16.50        3.63     12.01 o 
  -8  -6  10       49.43       51.18     16.76 o 
  -7  -6  10        0.85        8.84      9.62 o 
  -6  -6  10       18.42       22.58      9.84 o 
  -5  -6  10       18.15       16.72      8.53 o 
  -4  -6  10     2201.32     2044.53    191.89 o 
  -3  -6  10      217.16      189.01     12.31 o 
  -2  -6  10     1189.03     1090.49     73.51 o 
  -1  -6  10      488.37      459.84     38.53 o 
   0  -6  10      569.21      524.22     13.05 o 
   1  -6  10       54.16       49.72      6.09 o 
   2  -6  10      202.27      210.60     15.08 o 
   3  -6  10      211.66      204.27     11.55 o 
   4  -6  10      381.35      334.16     18.95 o 
   5  -6  10       66.11       45.61     13.60 o 
   6  -6  10       37.38       26.55     14.58 o 
   7  -6  10       28.58       27.64     16.09 o 
  -9  -5  10        1.84        0.55     17.42 o 
  -8  -5  10       66.75       86.75     19.03 o 
  -7  -5  10      122.73      138.52     19.77 o 
  -6  -5  10      209.54      192.62     13.81 o 
  -5  -5  10       13.49       13.49      7.68 o 
  -4  -5  10       91.95       92.19     10.46 o 
  -3  -5  10     1362.92     1236.16    106.42 o 
  -2  -5  10      823.51      752.71     17.32 o 
  -1  -5  10       67.22       61.17      6.68 o 
   0  -5  10      211.12      239.03      7.95 o 
   1  -5  10       95.50       95.74      7.16 o 
   2  -5  10       24.00       19.37      5.01 o 
   3  -5  10      236.43      253.20     19.77 o 
   4  -5  10      111.52      107.27     13.98 o 
   5  -5  10      132.22      118.84     15.25 o 
   6  -5  10      306.58      306.38     23.69 o 
   7  -5  10        9.54        6.10     12.63 o 
  -9  -4  10       14.39        5.87     16.89 o 
  -8  -4  10       38.13       29.63     29.74 o 
  -7  -4  10      297.79      300.83     19.01 o 
  -6  -4  10      169.65      173.26     15.48 o 
  -5  -4  10      784.11      788.90     46.50 o 
  -4  -4  10       91.61       94.80     16.67 o 
  -3  -4  10      606.06      573.30     16.32 o 
  -2  -4  10      897.51      875.31     24.58 o 
  -1  -4  10      730.63      682.92     21.42 o 
   0  -4  10       28.55       32.05      4.13 o 
   1  -4  10       18.25       21.36      4.67 o 
   2  -4  10      667.14      690.00     19.22 o 
   3  -4  10        6.51        5.40      6.85 o 
   4  -4  10       75.90       72.07     13.40 o 
   5  -4  10      651.03      615.18     28.56 o 
   6  -4  10      230.58      252.79     22.99 o 
   7  -4  10        0.59        0.88     16.34 o 
 -10  -3  10        0.38       10.59     14.74 o 
  -9  -3  10      162.13      139.28     17.75 o 
  -8  -3  10       58.97       56.04     13.71 o 
  -7  -3  10       41.61       55.32     12.07 o 
  -6  -3  10      226.98      228.17     17.13 o 
  -5  -3  10     1448.78     1558.69     29.82 o 
  -4  -3  10      124.98      140.62     10.68 o 
  -3  -3  10      788.47      787.34     24.16 o 
  -2  -3  10       31.78       37.34      5.01 o 
  -1  -3  10     2031.86     1971.71     22.73 o 
   0  -3  10       15.83       16.21      2.97 o 
   1  -3  10        1.44       -0.12      3.90 o 
   2  -3  10        6.14       10.92      6.31 o 
   3  -3  10      355.63      368.56     13.49 o 
   4  -3  10      568.42      606.76     26.74 o 
   5  -3  10       67.43       56.41     15.61 o 
   6  -3  10      356.23      371.69     26.64 o 
   7  -3  10       72.83       84.48     17.43 o 
   8  -3  10        2.89        3.93     15.18 o 
  -9  -2  10        4.59        9.10     12.09 o 
  -8  -2  10      292.68      318.85     38.61 o 
  -7  -2  10        2.83        1.64      9.94 o 
  -6  -2  10        4.87       12.66      9.44 o 
  -5  -2  10      700.14      687.33      9.76 o 
  -4  -2  10      219.87      235.33      6.80 o 
  -3  -2  10       53.44       58.19      5.44 o 
  -2  -2  10       74.47       66.87      5.38 o 
  -1  -2  10     3915.62     3756.82     78.83 o 
   0  -2  10      289.66      286.35      8.67 o 
   1  -2  10     1019.16     1043.34     14.57 o 
   2  -2  10        0.64        2.48      4.88 o 
   3  -2  10     1220.98     1181.61     23.68 o 
   4  -2  10       11.23        3.79     12.29 o 
   5  -2  10       12.97        4.50     14.81 o 
   6  -2  10      138.53      142.09     21.20 o 
   7  -2  10      193.57      201.96     23.33 o 
   8  -2  10       11.22       22.81     17.37 o 
  -9  -1  10       19.93       15.43     15.75 o 
  -8  -1  10      285.71      318.15     22.04 o 
  -7  -1  10       49.53       80.55     10.01 o 
  -6  -1  10      370.76      376.00     19.76 o 
  -5  -1  10       13.09       18.05      3.50 o 
  -4  -1  10      671.08      682.27     19.68 o 
  -3  -1  10       77.76       74.67      8.26 o 
  -2  -1  10        1.65        1.24      1.03 o 
  -1  -1  10      634.22      614.12      8.69 o 
   0  -1  10      896.02      844.69     13.76 o 
   1  -1  10      534.48      574.94     13.42 o 
   2  -1  10      425.76      447.53     11.50 o 
   3  -1  10      372.65      359.83      9.89 o 
   4  -1  10        2.52       -2.18      6.62 o 
   5  -1  10      870.22      868.81     24.07 o 
   6  -1  10        6.64        0.40     15.91 o 
   7  -1  10      120.00      137.24     22.18 o 
  -9   0  10       12.85        5.79     15.01 o 
  -8   0  10      342.07      321.49     23.00 o 
  -7   0  10      155.17      176.75     19.10 o 
  -6   0  10      847.45      789.72     28.85 o 
  -5   0  10      263.95      266.22     10.19 o 
  -4   0  10      420.47      397.90     16.56 o 
  -3   0  10      379.52      348.12     19.46 o 
  -2   0  10       26.22       26.49      3.11 o 
  -1   0  10       12.56       11.04      3.30 o 
   0   0  10      760.02      797.40     16.04 o 
   1   0  10      750.03      832.87     13.75 o 
   2   0  10      399.95      395.72     10.09 o 
   3   0  10      219.15      219.59      8.31 o 
   4   0  10      624.73      659.61     17.56 o 
   5   0  10      114.72      130.99     16.61 o 
   6   0  10      201.37      176.08     14.83 o 
   7   0  10        9.61       23.72     17.83 o 
  -9   1  10       23.03       32.77     16.97 o 
  -8   1  10        7.46       15.27     14.55 o 
  -7   1  10      182.33      190.24     18.17 o 
  -6   1  10      308.64      311.49     15.49 o 
  -5   1  10      953.24      896.48     19.23 o 
  -4   1  10        3.58        7.70      8.33 o 
  -3   1  10       13.23       17.78      3.61 o 
  -2   1  10      239.95      240.15     10.51 o 
  -1   1  10      782.82      806.49     13.40 o 
   0   1  10        8.45       23.86     10.42 o 
   1   1  10       11.33       15.75      3.87 o 
   2   1  10      655.47      676.41     10.72 o 
   3   1  10        5.10        5.70      4.85 o 
   4   1  10      626.82      656.74     25.90 o 
   5   1  10       92.85       95.91      9.15 o 
   6   1  10      975.80      992.23     38.67 o 
   7   1  10       70.67       65.85     17.32 o 
  -9   2  10      198.47      215.22     27.64 o 
  -8   2  10       48.29       56.29     26.14 o 
  -7   2  10       27.86       33.23      8.09 o 
  -6   2  10      145.87      127.33     10.39 o 
  -5   2  10      956.25      933.93     16.15 o 
  -4   2  10      142.69      148.75      8.88 o 
  -3   2  10      161.57      146.44     10.04 o 
  -2   2  10      342.69      338.31     14.79 o 
  -1   2  10      791.48      804.95     17.64 o 
   0   2  10       58.23       63.51      6.69 o 
   1   2  10       18.62       20.96      5.05 o 
   2   2  10      248.16      264.48      9.70 o 
   3   2  10       44.18       46.08      5.69 o 
   4   2  10      131.80      149.04      7.82 o 
   5   2  10       10.64        2.70     12.73 o 
   6   2  10     1298.31     1292.56     43.04 o 
   7   2  10       51.05       59.29     15.24 o 
  -8   3  10       61.52       55.06     14.46 o 
  -7   3  10        4.48        2.99      8.24 o 
  -6   3  10      154.61      126.26     24.44 o 
  -5   3  10     1044.95     1000.95     30.64 o 
  -4   3  10      225.93      241.60     14.76 o 
  -3   3  10        0.73        3.43     10.38 o 
  -2   3  10       43.71       43.55     10.75 o 
  -1   3  10     1279.87     1381.27     23.46 o 
   0   3  10       99.26      116.81      8.09 o 
   1   3  10      620.86      656.18     26.46 o 
   2   3  10      478.75      503.40     25.88 o 
   3   3  10      538.00      596.56     53.07 o 
   4   3  10        3.75        4.25     10.33 o 
   5   3  10       54.90       80.48     16.89 o 
   6   3  10      134.71      146.66     18.88 o 
   7   3  10      103.32      118.79     17.59 o 
  -8   4  10      102.05       96.10     31.00 o 
  -7   4  10       90.94       87.85     11.86 o 
  -6   4  10      195.75      196.65     12.18 o 
  -5   4  10      101.01       78.20      9.44 o 
  -4   4  10      123.70      133.13     15.34 o 
  -3   4  10       10.57       17.66     13.81 o 
  -2   4  10        4.18       18.17     15.04 o 
  -1   4  10      463.49      457.89     15.03 o 
   0   4  10      352.34      405.74     13.17 o 
   1   4  10      549.73      540.15     32.43 o 
   2   4  10       78.69       75.38      7.32 o 
   3   4  10      500.59      462.44     34.20 o 
   4   4  10      206.27      215.29     29.39 o 
   5   4  10      153.90      149.15     20.31 o 
   6   4  10      136.35      122.31     17.49 o 
   7   4  10       46.40       25.83     15.92 o 
  -8   5  10       43.23       32.13     32.37 o 
  -7   5  10        9.97        7.25     10.12 o 
  -6   5  10       13.82       12.68      8.38 o 
  -5   5  10      476.92      450.01     16.52 o 
  -4   5  10       66.76       47.28     18.10 o 
  -3   5  10       47.02       52.98     17.21 o 
  -2   5  10      112.34      106.72     21.31 o 
  -1   5  10      134.34      170.15     23.60 o 
   0   5  10      643.92      658.64     39.94 o 
   1   5  10     1589.15     1418.81     55.40 o 
   2   5  10      131.87      116.12     24.95 o 
   3   5  10        0.12        7.37     20.30 o 
   4   5  10        1.79        1.59     18.72 o 
   5   5  10      288.80      273.81     23.01 o 
   6   5  10      351.71      380.68     27.36 o 
  -7   6  10        0.96       -9.74      9.74 o 
  -6   6  10      397.21      383.85     28.47 o 
  -5   6  10       32.03       51.22     16.62 o 
  -4   6  10        6.45       17.22     16.64 o 
  -3   6  10       24.38       48.22     20.30 o 
  -2   6  10      221.50      207.50     26.82 o 
  -1   6  10        3.57        4.67     19.37 o 
   0   6  10      618.21      555.91     40.52 o 
   1   6  10      326.07      323.07     36.64 o 
   2   6  10     1029.65     1124.52     56.82 o 
   3   6  10      224.32      211.90     31.89 o 
   4   6  10        0.96      -10.67     21.07 o 
   5   6  10        1.65        6.18     12.93 o 
   6   6  10      174.69      187.72     21.02 o 
  -8   7  10        0.95       -8.43     12.55 o 
  -7   7  10        0.02       -4.70      9.77 o 
  -6   7  10        0.60       -2.27      9.48 o 
  -5   7  10      501.55      519.05     35.56 o 
  -4   7  10        9.37       25.12     18.31 o 
  -3   7  10        3.90       -0.35     17.50 o 
  -2   7  10      154.17      193.63     28.53 o 
  -1   7  10      180.63      217.15     28.60 o 
   0   7  10       37.31       35.22     25.52 o 
   1   7  10       34.26       55.59     23.76 o 
   2   7  10     1344.15     1158.21     60.54 o 
   3   7  10       15.51       17.44     22.25 o 
   4   7  10      160.03      158.64     33.28 o 
   5   7  10       36.53       43.63     14.65 o 
   6   7  10       37.06       39.58     14.40 o 
  -8   8  10        1.41      -13.86     13.86 o 
  -7   8  10        2.22        4.71     11.54 o 
  -6   8  10       33.65       34.31     15.60 o 
  -5   8  10      247.12      292.49     29.49 o 
  -4   8  10       11.59       10.31     17.63 o 
  -3   8  10       31.00       36.67     21.22 o 
  -2   8  10        0.68       -7.49     23.96 o 
  -1   8  10      480.40      530.09     45.77 o 
   0   8  10      157.38      181.86     34.41 o 
   1   8  10      176.13      182.73     36.10 o 
   2   8  10        3.74       -3.24     22.82 o 
   3   8  10        1.38       13.80     24.31 o 
   4   8  10       14.74        7.60     28.01 o 
   5   8  10       36.42       25.98     25.31 o 
  -7   9  10       10.06        9.08     10.90 o 
  -6   9  10        2.83       -8.62     17.02 o 
  -5   9  10       61.66      106.48     22.47 o 
  -4   9  10      136.13      212.68     29.77 o 
  -3   9  10      253.65      263.65     32.52 o 
  -2   9  10       38.87       36.40     27.12 o 
  -1   9  10      219.41      216.75     36.94 o 
   0   9  10      181.97      174.13     35.66 o 
   1   9  10      502.78      470.44     47.41 o 
   2   9  10       37.50       44.84     29.39 o 
   3   9  10       13.41       35.27     31.08 o 
   4   9  10       13.55       27.02     26.83 o 
   5   9  10        6.23       12.51     27.66 o 
  -6  10  10       25.70       49.73     20.42 o 
  -5  10  10        0.02        7.72     19.67 o 
  -4  10  10      147.54      159.17     28.74 o 
  -3  10  10       14.81       39.62     25.46 o 
  -2  10  10      157.37      174.39     35.33 o 
  -1  10  10        2.96      -19.52     34.17 o 
   0  10  10       24.66       18.44     25.75 o 
   1  10  10       83.65       83.08     32.91 o 
   2  10  10      121.19      141.01     36.24 o 
   3  10  10        9.60       25.01     27.02 o 
   4  10  10       40.55        5.63     29.13 o 
  -4  11  10        0.61        1.95     23.33 o 
  -3  11  10        0.17        4.89     21.30 o 
  -2  11  10      137.84      131.47     32.34 o 
  -1  11  10        5.82       -9.93     25.00 o 
   0  11  10        0.89        5.23     28.66 o 
   1  11  10        0.97       19.85     25.57 o 
   2  11  10       97.79       44.77     32.38 o 
  -4 -14  11       74.26       98.60     16.04 o 
  -3 -14  11       23.40       34.47     14.60 o 
  -2 -14  11        5.81       14.50     14.17 o 
  -1 -14  11       70.02       70.14     15.19 o 
   0 -14  11       20.47       46.26     14.70 o 
  -5 -13  11        0.38        6.55     14.00 o 
  -4 -13  11       20.19       21.74     12.41 o 
  -3 -13  11       16.76       12.41     12.12 o 
  -2 -13  11        0.05        0.07     12.18 o 
  -1 -13  11       31.29       26.94     13.62 o 
   0 -13  11       24.07       34.76     13.30 o 
   1 -13  11        6.01       12.39     13.62 o 
   2 -13  11        9.60       13.33     13.75 o 
  -6 -12  11       80.03       94.53     17.48 o 
  -5 -12  11       37.29       44.48     15.10 o 
  -4 -12  11        2.77        4.45     12.15 o 
  -3 -12  11        1.10        6.39     12.55 o 
  -2 -12  11       23.54       26.82     12.84 o 
  -1 -12  11       74.02       69.60     15.34 o 
   0 -12  11      121.93      130.31     17.84 o 
   1 -12  11      155.93      130.12     17.87 o 
   2 -12  11       38.61       36.47     14.24 o 
   3 -12  11       28.79       35.36     15.13 o 
   5 -12  11       29.69       18.65     12.80 o 
  -7 -11  11       49.89       57.03     15.35 o 
  -6 -11  11       12.26       12.83     14.59 o 
  -5 -11  11        9.61       12.97      9.96 o 
  -4 -11  11      105.23       80.20     15.05 o 
  -3 -11  11        0.45       -0.31     11.27 o 
  -2 -11  11        9.43        7.74     10.12 o 
  -1 -11  11       31.42       30.69     11.50 o 
   0 -11  11      284.45      301.19     21.73 o 
   1 -11  11       12.81       23.91     12.31 o 
   2 -11  11      227.96      243.96     21.18 o 
   3 -11  11       81.52       82.57     11.45 o 
   4 -11  11        2.01        6.33      9.81 o 
   5 -11  11       15.54        5.65     12.93 o 
  -7 -10  11        0.71       -1.09     15.15 o 
  -6 -10  11        5.61        1.08      9.84 o 
  -5 -10  11       33.24       30.88     11.83 o 
  -4 -10  11       16.15       18.80     10.97 o 
  -3 -10  11      132.39      151.87     16.27 o 
  -2 -10  11      142.39      141.51     14.93 o 
  -1 -10  11      268.24      273.84     19.17 o 
   0 -10  11       14.92       14.46     12.81 o 
   1 -10  11       17.89       34.87     14.63 o 
   2 -10  11       70.41       90.54     10.98 o 
   3 -10  11      123.30      159.39     12.44 o 
   4 -10  11        0.57       -0.61      8.66 o 
   5 -10  11        0.11        2.76     11.26 o 
   6 -10  11       82.80       71.41     15.34 o 
  -7  -9  11       33.65       30.51     12.69 o 
  -6  -9  11       10.21        4.09     11.04 o 
  -5  -9  11       30.72       25.39     10.05 o 
  -4  -9  11      112.71      141.41     16.30 o 
  -3  -9  11       27.58       30.18     12.05 o 
  -2  -9  11      249.18      254.21     18.58 o 
  -1  -9  11      895.51      892.86     29.40 o 
   0  -9  11      297.80      285.98     19.53 o 
   1  -9  11      284.48      296.43     13.36 o 
   2  -9  11       14.01        9.21      7.32 o 
   3  -9  11       92.64       98.50     21.51 o 
   4  -9  11       11.04       13.19      8.46 o 
   5  -9  11        1.38       -3.19     10.78 o 
   6  -9  11       42.25       58.65     15.79 o 
  -7  -8  11        7.86        7.78     12.07 o 
  -6  -8  11        7.00       15.91     11.50 o 
  -5  -8  11       43.63       44.23     12.03 o 
  -4  -8  11      186.59      209.87     17.61 o 
  -3  -8  11      155.63      158.93     16.86 o 
  -2  -8  11       69.28       89.40     14.16 o 
  -1  -8  11      210.85      261.25     19.09 o 
   0  -8  11      706.40      738.41     27.45 o 
   1  -8  11      764.12      732.19     19.41 o 
   2  -8  11      195.71      212.73     11.95 o 
   3  -8  11       58.27       48.14      8.31 o 
   4  -8  11        1.26       -5.44      8.74 o 
   5  -8  11       10.66        3.23     10.02 o 
   6  -8  11        5.23       15.20     11.67 o 
  -8  -7  11       24.39        3.24     18.83 o 
  -7  -7  11       22.76       26.53     11.95 o 
  -6  -7  11        2.51        2.06     10.97 o 
  -5  -7  11       50.50       44.02     12.21 o 
  -4  -7  11      200.21      204.84     17.78 o 
  -3  -7  11     1424.71     1443.08     36.04 o 
  -2  -7  11      750.26      694.73     25.50 o 
  -1  -7  11        0.60       -4.60     10.98 o 
   0  -7  11      833.45      876.68     18.34 o 
   1  -7  11        3.47        3.26      6.88 o 
   2  -7  11     1181.91     1163.35     28.39 o 
   3  -7  11       31.69       25.36      7.23 o 
   4  -7  11        7.64        5.42      7.84 o 
   5  -7  11       20.24       12.03     10.56 o 
   6  -7  11        2.40        3.33     11.91 o 
   7  -7  11       55.30       45.48     14.24 o 
  -8  -6  11        1.95        1.77     17.05 o 
  -7  -6  11      115.83      152.26     14.99 o 
  -6  -6  11      174.92      166.10     14.29 o 
  -5  -6  11       53.33       72.55     14.75 o 
  -4  -6  11       59.16       49.97     10.41 o 
  -3  -6  11      489.58      489.97     31.76 o 
  -2  -6  11      890.72      850.27     32.71 o 
  -1  -6  11      602.95      590.50     47.29 o 
   0  -6  11        0.02       -0.82      3.33 o 
   1  -6  11       28.53       25.46      5.66 o 
   2  -6  11      666.07      652.99     60.24 o 
   3  -6  11       15.99       16.25      7.44 o 
   4  -6  11       86.52       78.63      9.83 o 
   5  -6  11       32.02       35.26     13.18 o 
   6  -6  11      176.58      153.61     19.26 o 
   7  -6  11        1.64       -3.75     14.97 o 
  -9  -5  11        0.74       -9.24     18.47 o 
  -8  -5  11       30.38       10.70     15.21 o 
  -7  -5  11      336.76      333.08     16.41 o 
  -6  -5  11      145.51      162.70     12.67 o 
  -5  -5  11     1056.57     1067.34     78.28 o 
  -4  -5  11     1055.16     1041.85     38.61 o 
  -3  -5  11       78.75       72.98      9.04 o 
  -2  -5  11        7.93       10.38      6.47 o 
  -1  -5  11      123.29      114.46      7.87 o 
   0  -5  11      233.15      205.92      7.69 o 
   1  -5  11      109.69       87.74      6.67 o 
   2  -5  11      235.67      233.70     16.52 o 
   3  -5  11       27.38       31.68      7.54 o 
   4  -5  11       28.38       30.39      9.05 o 
   5  -5  11       48.53       48.29     13.07 o 
   6  -5  11      374.77      393.02     26.14 o 
   7  -5  11       47.98       42.67     14.98 o 
  -9  -4  11       71.43       65.70     17.62 o 
  -8  -4  11       49.43       25.93     12.32 o 
  -7  -4  11      107.81       93.84     14.29 o 
  -6  -4  11        0.26        3.47      8.92 o 
  -5  -4  11     1703.74     1625.01    111.63 o 
  -4  -4  11     1274.76     1235.88     34.22 o 
  -3  -4  11     1232.12     1289.37     73.74 o 
  -2  -4  11      265.25      273.65     16.47 o 
  -1  -4  11      116.73      114.30     11.20 o 
   0  -4  11       12.35        9.55      2.94 o 
   1  -4  11      112.51      123.58      7.31 o 
   2  -4  11       43.24       38.65      9.98 o 
   3  -4  11      532.56      528.32     28.20 o 
   4  -4  11       90.42       95.22     10.11 o 
   5  -4  11      106.70       91.76     17.11 o 
   6  -4  11      240.61      253.88     23.53 o 
   7  -4  11      188.66      188.83     22.21 o 
  -9  -3  11        4.66        7.93     15.76 o 
  -8  -3  11      339.14      360.21     21.72 o 
  -7  -3  11      161.34      152.53     31.37 o 
  -6  -3  11       92.45       88.19      9.93 o 
  -5  -3  11      109.72      127.06     12.47 o 
  -4  -3  11      516.84      561.60     20.25 o 
  -3  -3  11     2637.88     2540.58     43.79 o 
  -2  -3  11      101.34      104.91     14.23 o 
  -1  -3  11        1.89        3.29      4.25 o 
   0  -3  11       14.97       12.90      3.08 o 
   1  -3  11       18.26       11.87      4.32 o 
   2  -3  11      158.34      151.25      7.74 o 
   3  -3  11     1014.17     1033.57     21.35 o 
   4  -3  11      146.33      146.34     11.04 o 
   5  -3  11       62.41       71.08     15.42 o 
   6  -3  11        2.48        2.85     16.74 o 
   7  -3  11      209.59      207.33     23.73 o 
  -8  -2  11      154.96      157.41     20.89 o 
  -7  -2  11      244.44      250.71     27.01 o 
  -6  -2  11      243.57      325.99     14.89 o 
  -5  -2  11      456.16      440.86     18.43 o 
  -4  -2  11      256.40      364.14     20.71 o 
  -3  -2  11       13.96       20.46      4.67 o 
  -2  -2  11       74.61       77.48      5.90 o 
  -1  -2  11       57.56       59.85      2.50 o 
   0  -2  11      175.06      166.09      6.46 o 
   1  -2  11      902.89      924.64     14.37 o 
   2  -2  11      506.09      516.18     12.98 o 
   3  -2  11      131.07      129.95      8.35 o 
   4  -2  11       38.21       47.73      8.93 o 
   5  -2  11      189.95      214.74     21.04 o 
   6  -2  11       63.25       70.50     17.99 o 
   7  -2  11        8.89        2.61     14.70 o 
  -8  -1  11        7.89        3.92     14.79 o 
  -7  -1  11       50.56       62.09      9.46 o 
  -6  -1  11      447.14      513.63     20.99 o 
  -5  -1  11      834.10      900.15     47.40 o 
  -4  -1  11        5.75        3.07      8.12 o 
  -3  -1  11      576.01      609.13     45.07 o 
  -2  -1  11      674.95      693.86     17.62 o 
  -1  -1  11       42.52       44.90      4.29 o 
   0  -1  11     1155.43     1203.18     19.83 o 
   1  -1  11      687.79      632.41     18.18 o 
   2  -1  11     2162.21     2070.70     35.56 o 
   3  -1  11      705.81      733.97     12.59 o 
   4  -1  11       54.95       44.10      7.34 o 
   5  -1  11       17.24       24.13      7.49 o 
   6  -1  11      204.10      196.57     22.94 o 
   7  -1  11       11.15        7.14     15.36 o 
  -8   0  11      343.64      290.82     26.15 o 
  -7   0  11       34.86       33.21      8.71 o 
  -6   0  11       73.02       57.75     10.29 o 
  -5   0  11      796.35      835.83     21.05 o 
  -4   0  11      138.32      178.59     12.81 o 
  -3   0  11        7.27       12.89      7.41 o 
  -2   0  11       85.26       74.37      5.71 o 
  -1   0  11       27.46       31.61      4.19 o 
   0   0  11       32.59       28.71      5.51 o 
   1   0  11       93.52       87.79      6.47 o 
   2   0  11     2551.68     2600.12     53.45 o 
   3   0  11     1090.33     1126.42     31.55 o 
   4   0  11      237.89      258.99     12.22 o 
   5   0  11       37.48       37.49      7.48 o 
   6   0  11      149.04      146.87     15.52 o 
   7   0  11       49.92       17.45     15.77 o 
  -8   1  11      328.07      329.27     32.69 o 
  -7   1  11       41.60       53.27     14.29 o 
  -6   1  11       97.31      104.42     10.72 o 
  -5   1  11      256.45      239.32     13.76 o 
  -4   1  11      343.75      320.18     16.07 o 
  -3   1  11       11.16       10.09      7.54 o 
  -2   1  11       58.96       70.19      4.97 o 
  -1   1  11      297.90      293.73     10.72 o 
   0   1  11      430.46      448.48     13.32 o 
   1   1  11       28.28       24.61      5.82 o 
   2   1  11       69.16       81.00      6.55 o 
   3   1  11      857.70      846.29     15.01 o 
   4   1  11      373.99      393.76     13.74 o 
   5   1  11        0.40        4.05     14.28 o 
   6   1  11        2.37      -11.60     14.87 o 
   7   1  11       31.07       10.88     17.95 o 
  -8   2  11       72.30       73.83     16.81 o 
  -7   2  11       34.90       27.72     19.87 o 
  -6   2  11       65.53       47.72     20.13 o 
  -5   2  11       97.58       44.01     19.70 o 
  -4   2  11      261.22      247.21     16.82 o 
  -3   2  11       18.08       14.85      8.14 o 
  -2   2  11      484.78      479.51     19.51 o 
  -1   2  11      275.72      304.35     12.71 o 
   0   2  11      472.06      477.89     44.10 o 
   1   2  11      958.82      991.26     18.43 o 
   2   2  11       95.99       98.02      7.55 o 
   3   2  11      226.00      256.70     10.38 o 
   4   2  11       24.14       19.83      7.83 o 
   5   2  11       97.66      120.26     18.59 o 
   6   2  11       41.44       54.69     17.51 o 
   7   2  11       79.28       71.29     14.21 o 
  -8   3  11        0.35        0.25     12.31 o 
  -7   3  11       30.79       26.33     22.81 o 
  -6   3  11       13.38       12.34      7.56 o 
  -5   3  11        1.51        0.32     12.54 o 
  -4   3  11      252.69      268.54     19.25 o 
  -3   3  11      416.72      375.90     40.51 o 
  -2   3  11     1972.40     1998.19     43.45 o 
  -1   3  11      167.17      183.58     11.13 o 
   0   3  11       52.35       59.38      7.39 o 
   1   3  11      546.19      583.50     33.82 o 
   2   3  11      984.17     1091.44     32.68 o 
   3   3  11       19.94       28.60     10.47 o 
   4   3  11        4.30       -3.89      9.92 o 
   5   3  11       46.15       50.48     17.03 o 
   6   3  11       18.52        5.82     16.15 o 
  -8   4  11        0.74        1.56     29.75 o 
  -7   4  11        0.68       -9.88     25.51 o 
  -6   4  11       13.52        9.90      8.61 o 
  -5   4  11       59.38       34.78     14.44 o 
  -4   4  11      286.18      277.91     19.58 o 
  -3   4  11      342.46      369.58     27.68 o 
  -2   4  11      348.73      305.12     23.69 o 
  -1   4  11      441.29      454.70     18.41 o 
   0   4  11        2.26        0.24      6.05 o 
   1   4  11      159.93      170.96      9.34 o 
   2   4  11      700.62      729.24     37.81 o 
   3   4  11       86.08       99.13     19.73 o 
   4   4  11      167.75      173.77     15.91 o 
   5   4  11      109.47      130.78     19.73 o 
   6   4  11        7.75       -3.45     15.29 o 
  -7   5  11       42.01       33.67     29.56 o 
  -6   5  11        8.81        6.89      8.84 o 
  -5   5  11      311.08      274.67     27.76 o 
  -4   5  11       59.10       47.50     15.92 o 
  -3   5  11        2.21        3.42     16.41 o 
  -2   5  11      205.13      221.29     24.02 o 
  -1   5  11      890.35      937.94     43.26 o 
   0   5  11        1.38        0.54     17.12 o 
   1   5  11        8.41       22.38     20.94 o 
   2   5  11      426.75      360.63     31.56 o 
   3   5  11      255.26      271.48     29.79 o 
   4   5  11       44.23       46.86     13.33 o 
   5   5  11        0.45       -3.54     12.21 o 
   6   5  11       14.89       11.23     15.29 o 
  -7   6  11        3.80       -2.50     13.84 o 
  -6   6  11       19.92       16.59     19.48 o 
  -5   6  11       89.77      114.57     22.47 o 
  -4   6  11       81.55       98.65     21.91 o 
  -3   6  11      250.03      268.90     27.87 o 
  -2   6  11        7.92       11.17     16.51 o 
  -1   6  11      279.94      313.17     29.04 o 
   0   6  11        7.31       -6.17     23.40 o 
   1   6  11      324.05      332.78     34.08 o 
   2   6  11       96.83       93.04     27.55 o 
   3   6  11      448.96      441.93     38.72 o 
   4   6  11       49.33       33.74     22.71 o 
   5   6  11      173.69      227.34     23.69 o 
  -7   7  11        5.64        2.57     19.06 o 
  -6   7  11        0.71        2.53     16.67 o 
  -5   7  11       41.40       41.25     17.70 o 
  -4   7  11      401.49      425.68     30.55 o 
  -3   7  11      217.63      202.22     27.05 o 
  -2   7  11      236.65      211.70     26.50 o 
  -1   7  11      104.78      133.34     23.95 o 
   0   7  11       48.12       47.72     26.59 o 
   1   7  11        1.28       -7.48     26.48 o 
   2   7  11        3.10        1.90     23.11 o 
   3   7  11       27.26       35.89     20.76 o 
   4   7  11       15.52       34.48     24.37 o 
   5   7  11      157.19      172.90     22.29 o 
  -7   8  11        0.35        4.28     19.57 o 
  -6   8  11       81.37       66.56     19.97 o 
  -5   8  11       41.47       49.66     18.51 o 
  -4   8  11       41.13       64.85     18.20 o 
  -3   8  11      250.20      260.61     31.96 o 
  -2   8  11      441.66      451.07     37.74 o 
  -1   8  11       97.53       98.76     28.88 o 
   0   8  11        3.63      -12.85     22.92 o 
   1   8  11      117.43      130.26     28.09 o 
   2   8  11      175.98      119.27     29.76 o 
   3   8  11       29.74       40.74     24.14 o 
   4   8  11        3.03       16.98     25.87 o 
  -6   9  11       15.82       24.94     19.63 o 
  -5   9  11       34.05       48.14     20.74 o 
  -4   9  11       66.31       99.48     25.28 o 
  -3   9  11       10.11       15.49     18.49 o 
  -2   9  11      368.61      421.24     38.08 o 
  -1   9  11       84.97      114.28     28.56 o 
   0   9  11       17.95       13.50     25.62 o 
   1   9  11       13.19        3.96     26.46 o 
   2   9  11      107.15      115.97     30.65 o 
   3   9  11        0.41       26.66     23.90 o 
   4   9  11       42.30       37.48     25.70 o 
  -4  10  11        8.31        7.15     20.42 o 
  -3  10  11        1.22        3.33     20.07 o 
  -2  10  11       98.41       82.89     26.22 o 
  -1  10  11      153.04      188.35     35.51 o 
   0  10  11        8.67       16.77     27.17 o 
   1  10  11        4.54        2.52     33.32 o 
   2  10  11        8.70       46.94     31.72 o 
   3  10  11       91.32       71.27     32.38 o 
  -4 -13  12       12.51       18.84     13.22 o 
  -3 -13  12        6.92       17.90     13.63 o 
  -2 -13  12       16.36       34.38     14.39 o 
  -1 -13  12       51.47       55.23     16.40 o 
   0 -13  12       33.24       17.73     13.38 o 
   1 -13  12       79.74       75.20     17.02 o 
  -5 -12  12       19.32       36.87     13.74 o 
  -4 -12  12       78.64       91.58     15.62 o 
  -3 -12  12        2.57        5.31     11.90 o 
  -2 -12  12       10.17        8.07     11.74 o 
  -1 -12  12        8.50        1.88     12.10 o 
   0 -12  12        8.64        9.11     11.19 o 
   1 -12  12        0.20        2.90     14.36 o 
   2 -12  12       67.16       63.11     16.95 o 
  -6 -11  12        5.06        8.25     12.64 o 
  -5 -11  12      162.58      147.82     17.76 o 
  -4 -11  12        5.22       16.94     12.29 o 
  -3 -11  12        2.89        3.24     11.91 o 
  -2 -11  12        0.37       -2.61     10.81 o 
  -1 -11  12       66.95       70.96     15.45 o 
   0 -11  12       90.81      103.96     17.75 o 
   1 -11  12        8.80       15.35     12.86 o 
   2 -11  12       67.38       65.07     17.88 o 
   3 -11  12       64.31       76.74     19.97 o 
  -7 -10  12       46.04       55.19     18.11 o 
  -6 -10  12        2.19       -7.82     14.48 o 
  -5 -10  12       43.77       46.74     12.16 o 
  -4 -10  12       94.95      111.64     15.04 o 
  -3 -10  12       14.32       19.28     10.75 o 
  -2 -10  12       30.52       23.52     11.13 o 
  -1 -10  12       37.01       53.08     14.36 o 
   0 -10  12      229.99      228.14     19.23 o 
   1 -10  12       57.64       51.17     15.26 o 
   2 -10  12      113.99       98.97     15.91 o 
   3 -10  12       52.14       75.29     17.11 o 
   4 -10  12       43.95       74.81     19.38 o 
   5 -10  12       11.62       12.04     12.28 o 
   6 -10  12        4.88        3.99     12.62 o 
  -7  -9  12        7.21       22.79     14.66 o 
  -6  -9  12       49.83       29.28     11.43 o 
  -5  -9  12        2.21       -3.55     12.25 o 
  -4  -9  12      321.88      387.41     23.33 o 
  -3  -9  12      121.35      131.93     16.57 o 
  -2  -9  12       24.63       14.70     12.86 o 
  -1  -9  12       50.79       58.07     14.97 o 
   0  -9  12      357.26      362.18     21.81 o 
   1  -9  12       29.49       38.25     14.92 o 
   2  -9  12      185.26      168.62     19.14 o 
   3  -9  12       38.35       25.29      8.59 o 
   4  -9  12       45.67       58.75      9.89 o 
   5  -9  12       13.39        6.55      8.64 o 
   6  -9  12        0.39        1.47     13.70 o 
  -7  -8  12        0.61        1.52     12.91 o 
  -6  -8  12        4.74        0.68     10.77 o 
  -5  -8  12       59.84       63.09     15.26 o 
  -4  -8  12      469.54      508.60     25.35 o 
  -3  -8  12       82.82       93.96     14.32 o 
  -2  -8  12      565.56      565.85     24.08 o 
  -1  -8  12      469.28      449.48     21.87 o 
   0  -8  12       14.13       13.56     12.91 o 
   1  -8  12       17.90       12.82     13.46 o 
   2  -8  12      348.99      370.19     28.62 o 
   3  -8  12      122.19      123.44     14.71 o 
   4  -8  12       15.05        8.51      8.87 o 
   5  -8  12        1.35       -5.07      8.64 o 
   6  -8  12       11.75        8.40     10.64 o 
  -7  -7  12        2.20        0.67     12.52 o 
  -6  -7  12       44.19       49.05     12.07 o 
  -5  -7  12      190.66      172.78     18.00 o 
  -4  -7  12        1.99        2.78      9.95 o 
  -3  -7  12      113.66       99.39     11.30 o 
  -2  -7  12      229.55      210.43     12.27 o 
  -1  -7  12      925.39      994.57     29.88 o 
   0  -7  12      356.10      301.45     19.04 o 
   1  -7  12        0.19       -1.16     10.67 o 
   2  -7  12       20.83       22.89      7.14 o 
   3  -7  12      118.70      114.51     23.73 o 
   4  -7  12        0.31       -6.16      8.29 o 
   5  -7  12       57.60       54.43     10.29 o 
   6  -7  12       56.44       53.35     14.58 o 
  -8  -6  12       76.24       96.63     22.49 o 
  -7  -6  12        3.76       -0.38     10.45 o 
  -6  -6  12       32.31       31.45      9.98 o 
  -5  -6  12      374.02      369.42     22.04 o 
  -4  -6  12      342.00      382.03     42.31 o 
  -3  -6  12      421.23      392.37     36.43 o 
  -2  -6  12        2.85        5.80      7.77 o 
  -1  -6  12      278.99      249.47     11.42 o 
   0  -6  12      242.34      256.64     17.47 o 
   1  -6  12       39.34       36.99      6.07 o 
   2  -6  12        4.58        4.60      6.07 o 
   3  -6  12      368.63      376.95     62.04 o 
   4  -6  12       81.94       79.96     10.33 o 
   5  -6  12        2.66       -3.34      9.97 o 
   6  -6  12       20.84       18.95     14.95 o 
   7  -6  12       58.89       51.32     16.02 o 
  -8  -5  12      103.08      121.80     22.58 o 
  -7  -5  12       57.89       47.94     11.94 o 
  -6  -5  12       33.84       27.51      9.60 o 
  -5  -5  12      415.27      405.83     18.31 o 
  -4  -5  12     1319.32     1234.65     60.77 o 
  -3  -5  12      237.21      230.13     13.25 o 
  -2  -5  12      889.49      839.88     26.80 o 
  -1  -5  12      112.47      112.74     13.91 o 
   0  -5  12       11.38       10.55      7.18 o 
   1  -5  12       84.88       80.86      6.45 o 
   2  -5  12        3.65        3.84      5.64 o 
   3  -5  12      668.89      677.17     49.86 o 
   4  -5  12       59.88       70.77      9.55 o 
   5  -5  12      240.45      238.94     14.56 o 
   6  -5  12        4.69       -0.93     14.94 o 
   7  -5  12       63.75       74.31     18.37 o 
  -9  -4  12       73.56       69.59     20.24 o 
  -8  -4  12      112.81      105.10     32.88 o 
  -7  -4  12      295.84      296.68     20.34 o 
  -6  -4  12      177.06      172.04     15.09 o 
  -5  -4  12      196.29      160.32     13.24 o 
  -4  -4  12      505.86      451.78     43.73 o 
  -3  -4  12       96.84      101.64     10.14 o 
  -2  -4  12     3793.72     3674.03     52.11 o 
  -1  -4  12      321.66      294.39     16.82 o 
   0  -4  12       40.01       41.68      5.11 o 
   1  -4  12        4.36       -0.10      4.84 o 
   2  -4  12        2.23        2.75      6.06 o 
   3  -4  12      460.84      464.14     25.76 o 
   4  -4  12      548.67      598.47     74.43 o 
   5  -4  12      108.46      131.59     12.25 o 
   6  -4  12      351.56      403.36     27.00 o 
   7  -4  12        2.51        3.94     13.24 o 
  -8  -3  12        1.04        5.30     11.94 o 
  -7  -3  12      193.49      187.83     21.49 o 
  -6  -3  12      420.62      444.42     18.62 o 
  -5  -3  12      879.04      827.95     51.32 o 
  -4  -3  12        4.06        7.55     13.14 o 
  -3  -3  12        0.73        3.24      4.55 o 
  -2  -3  12        9.15       12.14      4.66 o 
  -1  -3  12      549.59      507.17     11.64 o 
   0  -3  12       49.99       47.27      3.93 o 
   1  -3  12       73.67       72.66      5.97 o 
   2  -3  12       82.06       76.33      8.71 o 
   3  -3  12       12.33        9.41      7.56 o 
   4  -3  12       28.69       14.13      8.66 o 
   5  -3  12      107.24      126.77     12.28 o 
   6  -3  12      483.27      471.46     28.82 o 
   7  -3  12        7.57        7.57     15.17 o 
  -8  -2  12      133.05      154.76     16.06 o 
  -7  -2  12       20.06       11.86      9.21 o 
  -6  -2  12       52.83       51.33      8.62 o 
  -5  -2  12      481.70      474.89     43.97 o 
  -4  -2  12      128.02      155.37     25.29 o 
  -3  -2  12      492.00      491.60     16.26 o 
  -2  -2  12      611.98      599.18     14.89 o 
  -1  -2  12      165.55      152.44      5.40 o 
   0  -2  12      125.32      116.09      6.13 o 
   1  -2  12      288.79      282.30     11.91 o 
   2  -2  12     1013.94      966.14     21.29 o 
   3  -2  12     1066.67     1037.29     24.10 o 
   4  -2  12       76.27       86.65     10.30 o 
   5  -2  12        0.83       -0.91      9.03 o 
   6  -2  12       38.60       50.27     11.30 o 
   7  -2  12       37.75       28.54     17.63 o 
  -8  -1  12      391.88      436.45     27.23 o 
  -7  -1  12      177.30      160.89     12.01 o 
  -6  -1  12       45.28       56.65      9.25 o 
  -5  -1  12       29.25       32.53     10.40 o 
  -4  -1  12       13.37        7.92      8.73 o 
  -3  -1  12      168.79      168.71     11.76 o 
  -2  -1  12      318.67      294.67     12.68 o 
  -1  -1  12     1006.83     1017.95     19.13 o 
   0  -1  12       42.49       53.32      7.69 o 
   1  -1  12       26.53       38.64      9.57 o 
   2  -1  12      780.76      770.18     18.30 o 
   3  -1  12      841.25      814.25     29.04 o 
   4  -1  12      401.27      410.01     20.48 o 
   5  -1  12     1342.98     1421.08     39.19 o 
   6  -1  12        0.10       -1.26     14.50 o 
   7  -1  12        5.84        6.22     17.22 o 
  -8   0  12      241.88      221.54     38.71 o 
  -7   0  12      240.71      200.68     19.16 o 
  -6   0  12      400.18      477.69     19.69 o 
  -5   0  12       50.05       57.32      8.71 o 
  -4   0  12       16.43        7.47      9.96 o 
  -3   0  12      288.06      290.88     14.70 o 
  -2   0  12      390.23      382.67     55.08 o 
  -1   0  12     1818.75     1716.42    119.74 o 
   0   0  12     1483.14     1549.09     26.84 o 
   1   0  12      295.24      326.90     10.49 o 
   2   0  12        1.94        6.52      5.73 o 
   3   0  12      175.48      181.75     14.78 o 
   4   0  12      469.74      488.62     64.74 o 
   5   0  12      415.10      427.91     18.53 o 
   6   0  12      116.31      104.16     25.61 o 
   7   0  12        0.61       12.24     15.62 o 
  -8   1  12       31.71       36.49     14.49 o 
  -7   1  12       20.76       23.08     21.32 o 
  -6   1  12      238.34      212.08     28.54 o 
  -5   1  12       19.59       24.72      9.62 o 
  -4   1  12       58.33       50.62     11.01 o 
  -3   1  12        9.74        6.72      7.66 o 
  -2   1  12     1055.04     1110.06     49.58 o 
  -1   1  12      719.06      764.11     18.97 o 
   0   1  12      327.38      345.85     14.30 o 
   1   1  12      564.25      578.99     20.53 o 
   2   1  12     1345.78     1317.40     29.02 o 
   3   1  12        3.86        7.61      5.30 o 
   4   1  12        1.20        0.57      6.55 o 
   5   1  12      221.74      252.36     22.87 o 
   6   1  12      135.17      132.85     15.48 o 
   7   1  12        5.38        8.66     17.18 o 
  -8   2  12        1.93       -2.11     15.19 o 
  -7   2  12        2.68       -1.95     21.41 o 
  -6   2  12       35.39       36.56     19.29 o 
  -5   2  12        2.95       -0.11     16.80 o 
  -4   2  12      123.11      134.09     15.01 o 
  -3   2  12      368.19      369.45     14.42 o 
  -2   2  12     1025.48     1057.92     44.25 o 
  -1   2  12      908.47      939.76    106.58 o 
   0   2  12        1.86        5.44      7.15 o 
   1   2  12        5.98       10.75      6.46 o 
   2   2  12      570.18      547.53     27.44 o 
   3   2  12       25.87       40.57      8.49 o 
   4   2  12      180.99      195.58     19.99 o 
   5   2  12       12.85       10.92     15.81 o 
   6   2  12       66.34       71.13     15.92 o 
  -8   3  12       32.42       44.35     15.50 o 
  -7   3  12        0.22       -5.54     19.84 o 
  -6   3  12        0.72        1.81     23.27 o 
  -5   3  12       73.90       79.15     16.20 o 
  -4   3  12       12.83       17.94     12.00 o 
  -3   3  12      255.12      266.52     23.80 o 
  -2   3  12      587.22      637.07     19.69 o 
  -1   3  12     3200.03     3361.94    119.34 o 
   0   3  12      401.23      443.83     16.14 o 
   1   3  12      343.96      404.74     21.59 o 
   2   3  12        3.81       -0.56     13.79 o 
   3   3  12       25.41       28.99      9.55 o 
   4   3  12       53.25       70.49     17.24 o 
   5   3  12        4.21        9.63     15.12 o 
   6   3  12      115.06      106.02     18.37 o 
  -7   4  12       11.33       -4.10     22.21 o 
  -6   4  12        9.80       18.86     24.91 o 
  -5   4  12       71.54       59.59     15.87 o 
  -4   4  12       82.19       91.59     15.63 o 
  -3   4  12      142.64      134.86     22.15 o 
  -2   4  12      135.24      123.50     20.68 o 
  -1   4  12     2015.41     2149.18     32.57 o 
   0   4  12      373.41      411.35     30.95 o 
   1   4  12      680.66      703.83     35.97 o 
   2   4  12      111.86      108.49     19.61 o 
   3   4  12       12.26       10.00     15.36 o 
   4   4  12        0.87        8.16     15.08 o 
   5   4  12       36.08       40.56     16.12 o 
  -7   5  12        8.92       19.49     27.67 o 
  -6   5  12      191.29      156.34     18.53 o 
  -5   5  12      166.51      177.26     24.84 o 
  -4   5  12      113.05      123.32     22.59 o 
  -3   5  12      168.13      163.82     23.37 o 
  -2   5  12      197.79      224.25     23.70 o 
  -1   5  12      216.47      248.69     27.21 o 
   0   5  12        2.26       -1.00     15.25 o 
   1   5  12      400.30      378.57     30.79 o 
   2   5  12       46.89       62.92     20.23 o 
   3   5  12       11.11       -6.12     17.93 o 
   4   5  12        4.63       -2.59     10.81 o 
   5   5  12      222.08      193.72     20.93 o 
  -6   6  12      167.29      180.22     27.39 o 
  -5   6  12        0.34        5.97     20.05 o 
  -4   6  12        8.48        9.47     14.64 o 
  -3   6  12      144.71      143.26     23.65 o 
  -2   6  12      440.25      484.75     35.24 o 
  -1   6  12       78.13       61.45     20.15 o 
   0   6  12       49.20       39.51     22.98 o 
   1   6  12       59.58       47.54     22.02 o 
   2   6  12       99.11       99.03     27.13 o 
   3   6  12       89.05       50.26     23.04 o 
   4   6  12       50.40       47.92     22.39 o 
  -6   7  12      168.84      166.39     25.85 o 
  -5   7  12      294.77      296.47     31.92 o 
  -4   7  12        7.49       12.66     19.01 o 
  -3   7  12        2.25       -3.69     21.63 o 
  -2   7  12      328.19      346.38     34.18 o 
  -1   7  12       86.99      107.15     24.87 o 
   0   7  12       89.18       95.61     26.94 o 
   1   7  12        1.44       -0.66     22.44 o 
   2   7  12        8.75        3.62     25.00 o 
   3   7  12        1.28        0.03     21.55 o 
   4   7  12       22.23        2.56     23.24 o 
  -5   8  12      163.12      199.50     28.27 o 
  -4   8  12       76.26       59.90     19.08 o 
  -3   8  12       45.06       67.95     23.64 o 
  -2   8  12       85.54       93.95     25.56 o 
  -1   8  12       54.86       64.18     23.24 o 
   0   8  12        1.63       -9.76     19.15 o 
   1   8  12      112.15       97.13     29.97 o 
   2   8  12       53.99       48.46     27.26 o 
   3   8  12       14.76       11.77     28.19 o 
   4   8  12        2.87      -10.30     25.79 o 
  -4   9  12       31.55       43.60     22.47 o 
  -3   9  12       48.22       33.69     20.04 o 
  -2   9  12        0.92       -3.53     24.18 o 
  -1   9  12       57.95       94.44     25.27 o 
   0   9  12       43.88       58.70     24.59 o 
   1   9  12       25.03       19.95     30.28 o 
   2   9  12        1.82        3.72     29.10 o 
   3   9  12       43.58       49.67     28.60 o 
   4   9  12       49.32       49.24     25.57 o 
  -2  10  12       26.74       33.12     25.07 o 
  -1  10  12       57.18       58.52     22.59 o 
   0  10  12       21.03        6.07     23.41 o 
   1  10  12       80.81       57.28     32.02 o 
  -4 -12  13      147.58      171.32     19.25 o 
  -3 -12  13       31.11       12.75     14.95 o 
  -2 -12  13       22.08       22.34     14.15 o 
  -1 -12  13        8.62        4.46     13.83 o 
   0 -12  13       64.78       66.50     16.92 o 
   1 -12  13       39.04       25.35     15.22 o 
  -5 -11  13       41.43       43.10     14.87 o 
  -4 -11  13       19.74       39.31     13.85 o 
  -3 -11  13       45.47       57.72     15.87 o 
  -2 -11  13       51.97       65.98     13.64 o 
  -1 -11  13        0.75       -3.69     11.29 o 
   0 -11  13        0.63        0.26     13.89 o 
   1 -11  13        0.84       -1.74     14.05 o 
   2 -11  13      161.94      150.98     19.69 o 
  -6 -10  13      154.88      122.80     17.74 o 
  -5 -10  13       61.52       59.19     15.63 o 
  -4 -10  13       22.70       30.09     14.92 o 
  -3 -10  13       58.79       72.77     15.21 o 
  -2 -10  13       24.64       25.89     12.36 o 
  -1 -10  13       69.61       65.23     13.31 o 
   0 -10  13       29.49       24.11     13.08 o 
   1 -10  13      102.69      106.44     15.56 o 
   2 -10  13        9.85        7.87     15.52 o 
   3 -10  13       20.07       28.68     17.27 o 
  -6  -9  13        6.20       -0.44     13.02 o 
  -5  -9  13       98.48      114.74     17.19 o 
  -4  -9  13       52.14       56.84     12.98 o 
  -3  -9  13        5.09       -1.20     11.45 o 
  -2  -9  13       86.09       71.01     15.35 o 
  -1  -9  13      389.49      389.65     22.27 o 
   0  -9  13       20.02       14.40     12.90 o 
   1  -9  13       70.10       61.46     13.98 o 
   2  -9  13       63.20       55.17     14.42 o 
   3  -9  13       28.42       41.60     14.76 o 
   4  -9  13        4.65        8.63     16.65 o 
  -7  -8  13        0.46       -4.50     13.96 o 
  -6  -8  13      125.40      116.34     14.75 o 
  -5  -8  13      168.59      162.19     19.58 o 
  -4  -8  13       94.28       84.99     15.12 o 
  -3  -8  13       31.43       32.60     11.24 o 
  -2  -8  13        1.48        6.98     11.67 o 
  -1  -8  13      388.33      398.27     22.23 o 
   0  -8  13      187.75      214.98     18.88 o 
   1  -8  13      105.47      100.45     14.87 o 
   2  -8  13        7.95       12.62     13.84 o 
   3  -8  13      103.84      115.59     16.09 o 
   4  -8  13        4.59       -8.78     16.67 o 
   5  -8  13       31.03       19.24     10.27 o 
   6  -8  13       32.03       37.29     13.17 o 
  -7  -7  13      105.36      137.96     15.57 o 
  -6  -7  13       11.16       15.33     12.11 o 
  -5  -7  13        0.58        6.24     10.48 o 
  -4  -7  13      109.28      106.25     11.75 o 
  -3  -7  13       12.81        8.35      7.88 o 
  -2  -7  13       29.73       31.01     12.10 o 
  -1  -7  13       80.68       75.46     14.35 o 
   0  -7  13      140.18      184.11     17.79 o 
   1  -7  13      382.69      388.06     22.20 o 
   2  -7  13       60.90       69.89     15.75 o 
   3  -7  13      107.58      103.82     17.25 o 
   4  -7  13       25.99       25.30     11.93 o 
   5  -7  13       71.33       98.40     11.77 o 
   6  -7  13        4.94        0.92     13.00 o 
  -8  -6  13        5.74        4.64     18.35 o 
  -7  -6  13      118.99      128.22     33.13 o 
  -6  -6  13       89.98       85.83     11.19 o 
  -5  -6  13       54.54       60.59     11.49 o 
  -4  -6  13       28.40       35.45     10.68 o 
  -3  -6  13      312.35      307.48     36.35 o 
  -2  -6  13      198.48      199.33     12.07 o 
  -1  -6  13       61.47       64.44     12.88 o 
   0  -6  13       61.05       77.38     14.42 o 
   1  -6  13      390.83      404.88     21.68 o 
   2  -6  13        1.35       -5.68     11.79 o 
   3  -6  13        7.16        5.54      7.49 o 
   4  -6  13       58.51       54.66      9.07 o 
   5  -6  13      291.11      277.63     15.35 o 
   6  -6  13       90.53       93.28     12.43 o 
  -8  -5  13        6.08        9.17     12.43 o 
  -7  -5  13       62.62       68.25     11.72 o 
  -6  -5  13       30.50       27.27     10.12 o 
  -5  -5  13      578.68      550.38     21.43 o 
  -4  -5  13        0.57       -0.48      8.96 o 
  -3  -5  13       66.98       59.09     13.72 o 
  -2  -5  13      165.41      167.76     10.88 o 
  -1  -5  13      505.94      456.92     21.71 o 
   0  -5  13       17.69       12.87     10.65 o 
   1  -5  13       20.05       14.12     10.83 o 
   2  -5  13      195.22      196.09     10.45 o 
   3  -5  13        0.69        3.33      8.17 o 
   4  -5  13       36.73       30.84      8.84 o 
   5  -5  13      271.21      290.34     40.59 o 
   6  -5  13      282.31      316.52     25.63 o 
  -8  -4  13       21.30       38.61     14.05 o 
  -7  -4  13        1.91        2.49     10.18 o 
  -6  -4  13      106.73       90.63     10.86 o 
  -5  -4  13      505.91      482.84     27.36 o 
  -4  -4  13      145.93      131.41     12.65 o 
  -3  -4  13        9.72       33.23     12.78 o 
  -2  -4  13       10.38       11.02      7.51 o 
  -1  -4  13      381.12      374.67     28.00 o 
   0  -4  13        1.02       -5.37     10.34 o 
   1  -4  13       47.02       25.83     11.07 o 
   2  -4  13      236.52      245.07     18.41 o 
   3  -4  13       72.79       83.64      9.14 o 
   4  -4  13       78.88       72.63     13.76 o 
   5  -4  13        0.43       -1.18      9.85 o 
   6  -4  13      174.76      195.92     14.68 o 
   7  -4  13       74.25       75.27     18.23 o 
  -8  -3  13      202.91      199.16     15.08 o 
  -7  -3  13       27.38       20.14     11.09 o 
  -6  -3  13        2.27        2.79      9.11 o 
  -5  -3  13       89.33       91.61     13.12 o 
  -4  -3  13      335.32      349.83     28.97 o 
  -3  -3  13      252.88      259.04     13.32 o 
  -2  -3  13       96.10      109.58      7.02 o 
  -1  -3  13      375.76      348.80     10.52 o 
   0  -3  13      140.92      127.94      9.18 o 
   1  -3  13      277.54      279.24     12.38 o 
   2  -3  13      264.88      228.92     14.70 o 
   3  -3  13      127.07      139.26     15.77 o 
   4  -3  13      260.91      271.49     13.78 o 
   5  -3  13      109.20      122.10     12.23 o 
   6  -3  13       98.92      100.04     12.33 o 
   7  -3  13       28.90       34.64     18.11 o 
  -8  -2  13      150.67      119.19     30.94 o 
  -7  -2  13       21.05       33.40      9.78 o 
  -6  -2  13      278.74      265.87     17.53 o 
  -5  -2  13       12.66        8.76     10.06 o 
  -4  -2  13      230.34      245.51     16.98 o 
  -3  -2  13        4.20        1.13      4.97 o 
  -2  -2  13       74.52       87.18      9.68 o 
  -1  -2  13      425.07      413.85     11.56 o 
   0  -2  13      531.06      512.46     14.91 o 
   1  -2  13      256.98      290.97     11.24 o 
   2  -2  13       18.51       16.77      6.15 o 
   3  -2  13       40.34       39.65      7.09 o 
   4  -2  13       76.86       84.58     10.03 o 
   5  -2  13      379.98      463.35     36.51 o 
   6  -2  13       44.59       37.22     10.45 o 
   7  -2  13        0.26        0.29     17.30 o 
  -8  -1  13        5.53       18.02     15.84 o 
  -7  -1  13       50.36       68.70     14.44 o 
  -6  -1  13      261.41      260.88     20.34 o 
  -5  -1  13      125.61      125.53     13.72 o 
  -4  -1  13        2.21       -3.09      9.66 o 
  -3  -1  13      133.80      121.88      7.94 o 
  -2  -1  13       83.58       73.91      8.56 o 
  -1  -1  13       59.63       67.57      7.10 o 
   0  -1  13     1282.37     1281.42     60.34 o 
   1  -1  13      452.49      505.80     15.30 o 
   2  -1  13     1607.54     1591.13     28.36 o 
   3  -1  13        9.71       11.83      6.74 o 
   4  -1  13       85.24       80.68      8.42 o 
   5  -1  13       67.98       85.35     12.54 o 
   6  -1  13       64.74       61.23     18.45 o 
  -8   0  13        4.19       29.25     20.02 o 
  -7   0  13        2.91        3.74     13.17 o 
  -6   0  13       13.53       44.15     19.69 o 
  -5   0  13      317.10      326.20     18.00 o 
  -4   0  13       23.33       21.73     10.09 o 
  -3   0  13       29.57       19.71      8.55 o 
  -2   0  13       19.71       23.66      8.95 o 
  -1   0  13       53.97       58.98      7.42 o 
   0   0  13      156.61      154.61      8.70 o 
   1   0  13      431.97      471.37     18.84 o 
   2   0  13     1443.74     1558.20     25.54 o 
   3   0  13      222.04      247.98     22.87 o 
   4   0  13      373.05      391.33     15.09 o 
   5   0  13        9.87        1.25     10.71 o 
   6   0  13       88.86       92.11     13.92 o 
  -8   1  13       11.32       28.80     22.55 o 
  -7   1  13        2.17       16.17     22.21 o 
  -6   1  13       12.93       45.25     21.82 o 
  -5   1  13      235.17      211.69     28.48 o 
  -4   1  13        4.71        2.73     10.01 o 
  -3   1  13       19.27       26.27      9.69 o 
  -2   1  13      443.02      394.54     26.18 o 
  -1   1  13     1233.35     1337.98     81.28 o 
   0   1  13        9.24       11.31      7.35 o 
   1   1  13       71.26       65.17      7.11 o 
   2   1  13      424.21      478.89     16.53 o 
   3   1  13      144.31      145.01      8.18 o 
   4   1  13      110.45      124.62     19.12 o 
   5   1  13       38.99       35.34     16.66 o 
   6   1  13       96.38       82.58     18.50 o 
  -7   2  13        7.00        4.40     22.68 o 
  -6   2  13       25.46       20.07     17.93 o 
  -5   2  13      602.74      510.19     40.60 o 
  -4   2  13      102.36       99.20     14.83 o 
  -3   2  13       25.24       21.35      8.73 o 
  -2   2  13      111.27      104.16     11.29 o 
  -1   2  13      691.02      703.55     46.94 o 
   0   2  13      772.59      826.47     78.53 o 
   1   2  13      911.78      977.72     56.41 o 
   2   2  13      125.44      135.31      8.12 o 
   3   2  13        9.90       12.25      8.26 o 
   4   2  13        0.89       -4.46     13.20 o 
   5   2  13        1.41       -3.46     14.29 o 
  -7   3  13        8.71       -2.08     23.40 o 
  -6   3  13       21.26        9.62     22.67 o 
  -5   3  13      156.61      119.90     28.37 o 
  -4   3  13      411.46      410.85     40.22 o 
  -3   3  13      656.90      669.71     35.63 o 
  -2   3  13        1.85        7.10      9.24 o 
  -1   3  13        0.46        4.03      8.66 o 
   0   3  13      492.83      509.80     33.29 o 
   1   3  13      673.20      753.29     76.84 o 
   2   3  13      691.63      662.20     31.76 o 
   3   3  13       10.49       16.24      9.33 o 
   4   3  13       70.62       61.05     15.79 o 
   5   3  13        2.73       -1.43     15.64 o 
  -7   4  13       17.89        8.82     26.72 o 
  -6   4  13       86.33      101.31     29.89 o 
  -5   4  13        8.35       -4.36     14.99 o 
  -4   4  13      338.23      279.34     26.01 o 
  -3   4  13       96.63       94.25     18.45 o 
  -2   4  13      702.77      715.34     37.19 o 
  -1   4  13      291.89      273.09     13.94 o 
   0   4  13       52.18       51.84     15.16 o 
   1   4  13       77.24       75.12     19.09 o 
   2   4  13      279.75      304.77     26.55 o 
   3   4  13        8.35        8.10     10.63 o 
   4   4  13       27.16       32.15     14.28 o 
   5   4  13       44.79       40.28     16.40 o 
  -6   5  13      205.92      169.06     20.43 o 
  -5   5  13      189.53      195.92     28.18 o 
  -4   5  13        2.98        5.11     18.12 o 
  -3   5  13        0.27        5.40     16.95 o 
  -2   5  13      630.17      575.03     34.75 o 
  -1   5  13       42.71       43.16     15.28 o 
   0   5  13       15.92       23.54     15.14 o 
   1   5  13       42.21       68.53     21.34 o 
   2   5  13      147.52      145.46     24.12 o 
   3   5  13        1.02       -1.49     15.85 o 
   4   5  13       57.59       69.43     17.68 o 
  -6   6  13        3.25       22.23     21.46 o 
  -5   6  13      472.76      512.34     34.70 o 
  -4   6  13      197.30      211.73     27.21 o 
  -3   6  13      165.64      233.39     27.41 o 
  -2   6  13        1.94        7.66     15.16 o 
  -1   6  13       29.72       38.22     21.14 o 
   0   6  13      252.75      247.30     28.91 o 
   1   6  13        0.03       -2.75     17.38 o 
   2   6  13      192.73      135.55     23.17 o 
   3   6  13        0.92       -8.91     20.45 o 
   4   6  13        2.35        2.84     16.65 o 
  -5   7  13      387.46      415.00     33.63 o 
  -4   7  13       50.61       59.67     22.78 o 
  -3   7  13      234.93      283.92     30.33 o 
  -2   7  13      163.23      157.50     24.17 o 
  -1   7  13        0.93        5.22     22.50 o 
   0   7  13        6.92       -6.81     22.01 o 
   1   7  13        9.34       17.69     20.48 o 
   2   7  13       35.69       34.06     20.91 o 
   3   7  13       80.83       86.37     25.97 o 
  -4   8  13       80.83       81.63     21.19 o 
  -3   8  13      127.10      104.47     22.06 o 
  -2   8  13      136.63      103.58     24.25 o 
  -1   8  13        0.05       11.84     17.70 o 
   0   8  13        2.73       -5.44     18.93 o 
   1   8  13       38.94       42.55     25.51 o 
   2   8  13        3.49       -7.69     25.58 o 
   3   8  13      163.80      124.80     32.00 o 
  -2   9  13       75.25       62.25     23.18 o 
  -1   9  13       14.98       12.33     23.48 o 
   0   9  13        0.72       20.98     22.11 o 
   1   9  13      121.57      115.91     33.40 o 
   2   9  13       25.58       13.24     29.35 o 
  -4 -11  14      113.25      148.31     20.07 o 
  -3 -11  14       10.95       14.75     14.85 o 
  -2 -11  14        0.84        1.83     13.44 o 
  -1 -11  14       79.59       81.35     17.79 o 
   0 -11  14       17.36       30.40     14.43 o 
   1 -11  14       88.85       92.85     18.27 o 
  -5 -10  14       85.39       85.32     18.60 o 
  -4 -10  14      180.15      187.62     19.23 o 
  -3 -10  14       47.58       24.53     15.22 o 
  -2 -10  14      133.72      141.62     18.07 o 
  -1 -10  14        7.19        5.47     14.10 o 
   0 -10  14       15.90       12.75     11.83 o 
   1 -10  14       13.60       19.38     12.96 o 
   2 -10  14        0.62        8.22     14.65 o 
  -5  -9  14        0.03        0.82     13.04 o 
  -4  -9  14       26.33       47.89     15.58 o 
  -3  -9  14       36.71       29.22     11.79 o 
  -2  -9  14       88.61      111.35     15.98 o 
  -1  -9  14       13.55       12.66     12.31 o 
   0  -9  14       60.80       51.14     14.95 o 
   1  -9  14        5.24        0.31     12.43 o 
   2  -9  14       45.75       35.37     15.45 o 
   3  -9  14       96.89      128.59     18.51 o 
  -6  -8  14       29.86       35.35     12.31 o 
  -5  -8  14      151.06      137.86     18.45 o 
  -4  -8  14       26.03       20.41     13.55 o 
  -3  -8  14        8.59        5.94     12.25 o 
  -2  -8  14      179.79      161.86     17.81 o 
  -1  -8  14       30.91       31.34     14.12 o 
   0  -8  14      277.13      282.36     21.03 o 
   1  -8  14      100.74      117.36     17.13 o 
   2  -8  14      128.73      119.05     16.29 o 
   3  -8  14       15.43       22.32     13.10 o 
   4  -8  14       12.83       18.84     17.39 o 
  -7  -7  14       14.48       31.74     20.22 o 
  -6  -7  14        9.70       -0.47     12.03 o 
  -5  -7  14      149.64      156.43     33.56 o 
  -4  -7  14        0.37        3.07     10.24 o 
  -3  -7  14        1.04        0.22     10.72 o 
  -2  -7  14       13.66       14.77     12.82 o 
  -1  -7  14       32.23       42.14     13.35 o 
   0  -7  14      140.50      165.80     18.02 o 
   1  -7  14      116.48      128.09     15.71 o 
   2  -7  14      405.15      429.44     25.14 o 
   3  -7  14      135.34      164.33     18.97 o 
   4  -7  14        2.01      -14.12     15.01 o 
  -7  -6  14        9.32        7.34     14.53 o 
  -6  -6  14       58.53       56.77     10.88 o 
  -5  -6  14      150.39      135.03     14.04 o 
  -4  -6  14        1.39       -0.04      9.06 o 
  -3  -6  14       28.72       24.71      9.03 o 
  -2  -6  14       66.41       73.99     13.38 o 
  -1  -6  14      335.94      348.71     21.56 o 
   0  -6  14        4.47        5.32     13.09 o 
   1  -6  14        5.16       19.57     10.15 o 
   2  -6  14      211.25      245.85     18.75 o 
   3  -6  14      477.10      524.86     26.51 o 
   4  -6  14        7.37       11.27     14.65 o 
   5  -6  14       58.76       72.91     18.31 o 
  -8  -5  14       57.04       42.89     16.36 o 
  -7  -5  14      100.05       82.52     12.61 o 
  -6  -5  14        7.78        0.92      9.41 o 
  -5  -5  14        6.60        0.30      9.20 o 
  -4  -5  14      147.17      164.70     13.31 o 
  -3  -5  14       11.86        4.92      7.59 o 
  -2  -5  14       25.97       24.37      7.11 o 
  -1  -5  14      742.67      729.92     26.83 o 
   0  -5  14      105.89      109.61     13.41 o 
   1  -5  14        3.42       11.29     12.40 o 
   2  -5  14        0.90       -5.26     11.27 o 
   3  -5  14      276.21      294.11     20.65 o 
   4  -5  14       69.26       59.71     13.75 o 
   5  -5  14      114.42      132.46     15.45 o 
   6  -5  14       19.54       22.55     10.56 o 
  -8  -4  14       58.52       58.05     17.30 o 
  -7  -4  14        2.31        3.73      9.80 o 
  -6  -4  14       11.58        3.58      8.43 o 
  -5  -4  14        0.09        8.74      9.38 o 
  -4  -4  14      208.63      238.75     22.36 o 
  -3  -4  14      898.68      803.44     60.10 o 
  -2  -4  14       20.07       23.05      8.79 o 
  -1  -4  14      135.39      125.84     14.39 o 
   0  -4  14       61.25       50.72     11.43 o 
   1  -4  14      206.45      221.52     16.54 o 
   2  -4  14      162.58      148.97     15.55 o 
   3  -4  14       42.34       31.14     11.77 o 
   4  -4  14       82.07       78.20     10.12 o 
   5  -4  14       46.67       36.10      9.58 o 
   6  -4  14       11.06        6.40      8.99 o 
  -7  -3  14       12.22       16.81      9.46 o 
  -6  -3  14       33.90       24.28      7.97 o 
  -5  -3  14        4.51        4.91      7.95 o 
  -4  -3  14      466.57      448.23     21.06 o 
  -3  -3  14       38.49       50.92     10.07 o 
  -2  -3  14      675.63      605.27     17.10 o 
  -1  -3  14       74.91       79.43      8.84 o 
   0  -3  14       92.12       83.25      8.87 o 
   1  -3  14       22.30       17.18      7.67 o 
   2  -3  14      645.58      668.21     25.10 o 
   3  -3  14        0.30        3.53      6.95 o 
   4  -3  14       36.48       31.33      8.66 o 
   5  -3  14       91.23       86.89     11.31 o 
   6  -3  14       11.77       10.38      9.68 o 
  -7  -2  14        0.25        8.69     12.59 o 
  -6  -2  14       92.05       75.05      9.12 o 
  -5  -2  14       34.92       46.00     12.22 o 
  -4  -2  14        7.58       16.59     10.47 o 
  -3  -2  14       33.31       35.01     10.07 o 
  -2  -2  14     1522.25     1488.25     30.02 o 
  -1  -2  14       83.97       99.42      8.12 o 
   0  -2  14        0.64        0.59      6.66 o 
   1  -2  14       31.09       35.08      8.20 o 
   2  -2  14      742.00      763.57     20.08 o 
   3  -2  14      261.55      262.37     11.08 o 
   4  -2  14        0.13        0.40      8.09 o 
   5  -2  14       48.03       56.16      9.91 o 
   6  -2  14       97.62       93.45     17.03 o 
  -7  -1  14       16.56        8.49     12.50 o 
  -6  -1  14       29.87       30.09     19.50 o 
  -5  -1  14      342.21      356.75     21.09 o 
  -4  -1  14       81.17       94.29     15.76 o 
  -3  -1  14        0.91       -1.60      6.21 o 
  -2  -1  14       88.56       81.17     11.63 o 
  -1  -1  14      323.20      353.92     22.32 o 
   0  -1  14        9.03       -0.30      6.97 o 
   1  -1  14        6.41        6.82      7.16 o 
   2  -1  14      257.92      270.37     10.61 o 
   3  -1  14      402.57      425.22     22.55 o 
   4  -1  14      329.50      374.82     14.49 o 
   5  -1  14       16.61       20.41     10.39 o 
   6  -1  14       31.86       27.93     14.89 o 
  -7   0  14       29.70       14.03     13.22 o 
  -6   0  14       29.11       39.12     21.09 o 
  -5   0  14      438.15      441.31     25.02 o 
  -4   0  14       80.06       98.03     12.80 o 
  -3   0  14      257.71      254.24     15.77 o 
  -2   0  14        7.17        8.38      8.78 o 
  -1   0  14      249.22      262.86     18.40 o 
   0   0  14       14.00       16.54      6.20 o 
   1   0  14       35.03       46.25      6.88 o 
   2   0  14       16.36       13.54      6.07 o 
   3   0  14      661.85      701.65     55.52 o 
   4   0  14       28.68       24.02      9.98 o 
   5   0  14       95.13       98.49     13.16 o 
   6   0  14        1.14        8.63     14.83 o 
  -7   1  14       20.26       22.22     22.93 o 
  -6   1  14       41.32       41.46     19.10 o 
  -5   1  14       27.09        9.51     20.99 o 
  -4   1  14      230.49      224.41     31.68 o 
  -3   1  14      427.94      423.23     19.49 o 
  -2   1  14      251.68      272.91     36.47 o 
  -1   1  14       15.19       12.93      8.17 o 
   0   1  14        2.03       -0.21      5.97 o 
   1   1  14      678.74      694.93     28.06 o 
   2   1  14      104.15      113.00      8.04 o 
   3   1  14      198.59      162.75     20.49 o 
   4   1  14        2.72       -2.13     15.00 o 
   5   1  14      150.61      156.04     21.16 o 
   6   1  14        0.14        2.90     15.85 o 
  -7   2  14       13.65       -2.42     25.17 o 
  -6   2  14       47.17       42.28     24.15 o 
  -5   2  14       50.95       12.66     23.35 o 
  -4   2  14      208.43      136.69     26.94 o 
  -3   2  14      344.52      352.43     26.90 o 
  -2   2  14     1043.67     1052.35     62.61 o 
  -1   2  14       11.72       12.81      8.53 o 
   0   2  14        7.65        3.43      7.21 o 
   1   2  14       72.65       87.66      7.76 o 
   2   2  14      129.63      128.37     11.90 o 
   3   2  14       57.14       45.87     13.93 o 
   4   2  14        3.77       -3.22     12.89 o 
   5   2  14       52.85       60.10     17.17 o 
  -7   3  14        0.73      -27.19     27.19 o 
  -6   3  14       75.26       82.42     29.47 o 
  -5   3  14      150.75      124.54     27.52 o 
  -4   3  14      157.60      107.82     17.52 o 
  -3   3  14        0.80        2.32      9.83 o 
  -2   3  14      966.59     1011.23     25.62 o 
  -1   3  14      119.70      144.55     11.50 o 
   0   3  14      253.81      253.62     16.75 o 
   1   3  14        9.74       15.84     12.12 o 
   2   3  14      140.31      146.34     19.17 o 
   3   3  14       35.50       48.28     15.30 o 
   4   3  14        0.88        2.25     13.94 o 
  -6   4  14       47.53       34.52     29.30 o 
  -5   4  14      166.35      168.54     26.89 o 
  -4   4  14       29.32       22.95     20.09 o 
  -3   4  14       50.39       33.31     16.07 o 
  -2   4  14      215.08      237.18     26.09 o 
  -1   4  14      191.17      216.69     13.51 o 
   0   4  14      110.14      119.43     18.88 o 
   1   4  14      235.91      252.56     23.66 o 
   2   4  14      152.82      139.57     19.28 o 
   3   4  14       54.86       52.85     10.65 o 
   4   4  14       19.43       13.51     17.05 o 
  -5   5  14       60.91       67.29     19.94 o 
  -4   5  14      126.54      122.51     22.33 o 
  -3   5  14       86.05      119.08     20.98 o 
  -2   5  14       44.37       46.37     19.21 o 
  -1   5  14        5.80       -2.63     17.19 o 
   0   5  14       22.28       30.07     15.49 o 
   1   5  14      111.77      121.48     21.38 o 
   2   5  14       69.92       57.50     17.27 o 
   3   5  14       32.39       29.94     11.54 o 
  -5   6  14        2.47       -9.76     20.68 o 
  -4   6  14       69.06       71.07     23.26 o 
  -3   6  14       40.28       80.72     21.26 o 
  -2   6  14      371.86      361.26     31.06 o 
  -1   6  14      127.13       88.65     20.88 o 
   0   6  14       92.48      123.71     24.07 o 
   1   6  14        8.05        1.50     18.97 o 
   2   6  14       27.57       44.43     21.05 o 
   3   6  14      106.59       98.65     23.50 o 
  -4   7  14       15.25       16.88     20.87 o 
  -3   7  14       20.21       33.80     19.43 o 
  -2   7  14      140.81      127.94     24.36 o 
  -1   7  14        1.41       11.92     19.44 o 
   0   7  14      148.41      187.84     28.78 o 
   1   7  14      120.44       95.74     25.30 o 
   2   7  14        7.39        4.76     20.97 o 
   3   7  14       54.97       66.09     22.84 o 
  -2   8  14       39.62       30.18     22.03 o 
  -1   8  14       29.41       34.42     23.31 o 
   0   8  14        0.08        3.53     17.63 o 
   1   8  14        6.90        6.49     20.77 o 
   2   8  14       73.31       38.53     21.50 o 
   3   8  14        0.58        7.05     18.89 o 
  -3 -10  15       27.17       16.76     15.62 o 
  -2 -10  15       48.13       59.83     16.55 o 
  -1 -10  15       31.63       31.63     13.39 o 
   0 -10  15       13.41        4.41     11.12 o 
  -4  -9  15       53.16       49.48     14.56 o 
  -3  -9  15       27.66       25.85     12.12 o 
  -2  -9  15       44.46       50.12     13.40 o 
  -1  -9  15        3.69        3.25     14.33 o 
   0  -9  15        1.09        4.69     12.77 o 
   1  -9  15        4.61        9.51     14.51 o 
   2  -9  15      128.19      119.31     18.29 o 
  -5  -8  15       29.52       17.00     13.07 o 
  -4  -8  15       67.44       61.68     13.78 o 
  -3  -8  15        2.01       -1.20     12.11 o 
  -2  -8  15        1.66        2.10     11.67 o 
  -1  -8  15       36.70       37.22     12.62 o 
   0  -8  15       12.29        7.00     12.56 o 
   1  -8  15       55.58       58.73     14.29 o 
   2  -8  15      156.81      235.02     22.29 o 
   3  -8  15       97.51      124.66     19.39 o 
  -6  -7  15      106.77      102.80     28.51 o 
  -5  -7  15       32.21       39.25     19.31 o 
  -4  -7  15       30.84       43.16     12.27 o 
  -3  -7  15        1.36        4.81     11.25 o 
  -2  -7  15      100.82      107.12     15.27 o 
  -1  -7  15      196.50      225.88     18.45 o 
   0  -7  15       33.39       33.10     14.63 o 
   1  -7  15       90.88       96.24     17.23 o 
   2  -7  15       51.34       62.64     13.82 o 
   3  -7  15      153.14      178.18     19.66 o 
   4  -7  15      286.41      311.48     23.84 o 
  -7  -6  15       10.41        0.86     14.41 o 
  -6  -6  15      260.43      240.10     16.58 o 
  -5  -6  15        0.59       -0.20     10.91 o 
  -4  -6  15       11.17       19.49     10.63 o 
  -3  -6  15       12.77       15.34     13.53 o 
  -2  -6  15        1.06       -2.42     12.36 o 
  -1  -6  15      286.76      296.37     21.14 o 
   0  -6  15      330.53      345.65     21.91 o 
   1  -6  15       92.70      108.25     17.62 o 
   2  -6  15      160.84      157.04     17.01 o 
   3  -6  15       38.75       29.03     13.71 o 
   4  -6  15       96.19       86.90     18.20 o 
  -7  -5  15        2.13        0.20     13.26 o 
  -6  -5  15       55.91       60.10     10.95 o 
  -5  -5  15        0.28       -1.22      9.67 o 
  -4  -5  15       49.56       53.58     11.36 o 
  -3  -5  15       21.27       27.47      6.94 o 
  -2  -5  15      350.43      331.48     20.68 o 
  -1  -5  15        9.98        8.26     11.31 o 
   0  -5  15       12.00        3.80     12.63 o 
   1  -5  15      387.17      328.10     20.73 o 
   2  -5  15      423.71      455.16     23.64 o 
   3  -5  15        0.55       -7.58     11.34 o 
   4  -5  15        4.31       10.40     14.82 o 
   5  -5  15       34.58       35.41     15.41 o 
  -7  -4  15        3.29        4.84     10.37 o 
  -6  -4  15       25.36       23.02      8.03 o 
  -5  -4  15        9.01        2.75      7.91 o 
  -4  -4  15      111.44      102.64      9.56 o 
  -3  -4  15      587.23      567.88     19.46 o 
  -2  -4  15      444.45      510.83     23.90 o 
  -1  -4  15      525.68      524.14     23.78 o 
   0  -4  15      112.21      110.51     14.34 o 
   1  -4  15        0.31        8.85     12.44 o 
   2  -4  15       81.14       90.50     14.48 o 
   3  -4  15       14.41       14.00     12.60 o 
   4  -4  15       50.22       45.59     14.44 o 
   5  -4  15       22.96       33.11     14.97 o 
   6  -4  15       19.99       23.26     14.69 o 
  -7  -3  15        0.54       -5.30     12.77 o 
  -6  -3  15        0.95        0.62      7.65 o 
  -5  -3  15      118.36      126.46     11.61 o 
  -4  -3  15       23.20       10.97     10.67 o 
  -3  -3  15       34.39       45.44     10.19 o 
  -2  -3  15      500.17      463.05     20.37 o 
  -1  -3  15     1090.35     1075.84     27.37 o 
   0  -3  15      486.16      473.27     30.14 o 
   1  -3  15      383.22      415.98     26.48 o 
   2  -3  15        0.98       -0.78     11.48 o 
   3  -3  15       77.90       74.60     13.61 o 
   4  -3  15        4.79       -2.59     12.42 o 
   5  -3  15       38.21       37.28     13.34 o 
  -7  -2  15       10.62       14.75     13.62 o 
  -6  -2  15       31.71       20.42     10.34 o 
  -5  -2  15      501.02      451.43     21.70 o 
  -4  -2  15      145.76      160.22     13.93 o 
  -3  -2  15        8.17       16.97     13.01 o 
  -2  -2  15       37.00       34.41      9.31 o 
  -1  -2  15      118.32      107.62      9.67 o 
   0  -2  15      422.85      433.18     41.28 o 
   1  -2  15      488.26      518.04     31.30 o 
   2  -2  15       15.66       11.91     10.88 o 
   3  -2  15        1.08        2.21      8.79 o 
   4  -2  15        3.00        0.77     10.91 o 
   5  -2  15       57.47       42.33     15.74 o 
   6  -2  15        6.00        1.67     13.14 o 
  -7  -1  15       47.19       52.39     16.17 o 
  -6  -1  15       79.66       75.41     14.33 o 
  -5  -1  15      145.25      150.97     15.91 o 
  -4  -1  15      132.49      123.79     21.71 o 
  -3  -1  15      360.77      414.79     37.83 o 
  -2  -1  15      756.68      761.58     19.31 o 
  -1  -1  15       45.81       65.94     19.58 o 
   0  -1  15       53.52       48.02      8.57 o 
   1  -1  15      137.65      148.49     10.93 o 
   2  -1  15       15.62       18.32      8.17 o 
   3  -1  15      101.91      113.04     20.56 o 
   4  -1  15       40.89       39.01     10.48 o 
   5  -1  15       58.31       68.19     17.02 o 
   6  -1  15        0.20        0.20     13.66 o 
  -7   0  15       64.29       79.02     16.65 o 
  -6   0  15      236.60      190.64     29.83 o 
  -5   0  15       37.17       40.01     13.98 o 
  -4   0  15       17.88       14.92     12.28 o 
  -3   0  15       53.24       61.06     14.67 o 
  -2   0  15      420.92      432.53     38.87 o 
  -1   0  15       63.66       59.23      8.83 o 
   0   0  15      120.24      109.68     10.07 o 
   1   0  15       78.42       72.76      9.12 o 
   2   0  15       15.36       21.39      7.57 o 
   3   0  15       30.22       28.51     14.87 o 
   4   0  15       24.87       13.50     10.37 o 
   5   0  15      198.25      206.67     22.31 o 
   6   0  15       94.22       94.32     18.36 o 
  -7   1  15       67.35       65.24     23.35 o 
  -6   1  15      142.44      140.73     31.51 o 
  -5   1  15      564.15      505.27     41.76 o 
  -4   1  15       14.02        4.62     11.47 o 
  -3   1  15       15.18       11.69     15.64 o 
  -2   1  15       26.39       25.43     12.43 o 
  -1   1  15      349.31      333.12     29.81 o 
   0   1  15        5.28        1.13      6.34 o 
   1   1  15        0.78       -2.76      6.46 o 
   2   1  15       73.17       59.78      9.79 o 
   3   1  15        1.36       -1.81     14.95 o 
   4   1  15       16.39       10.86     15.46 o 
   5   1  15      112.47       85.26     18.66 o 
  -6   2  15       62.27       27.50     25.89 o 
  -5   2  15      416.95      370.34     39.00 o 
  -4   2  15       27.70       19.44     22.06 o 
  -3   2  15      207.29      218.58     15.15 o 
  -2   2  15        3.93       10.68      9.15 o 
  -1   2  15      370.31      335.05     24.80 o 
   0   2  15       43.34       47.35      8.83 o 
   1   2  15       15.44       16.11      8.87 o 
   2   2  15       74.57       71.79     10.81 o 
   3   2  15       23.01       21.68     16.04 o 
   4   2  15       14.89       17.53     15.73 o 
  -6   3  15        3.52       -0.47     29.82 o 
  -5   3  15       30.66       12.31     25.05 o 
  -4   3  15       73.99       70.01     18.30 o 
  -3   3  15      122.18      118.73     13.45 o 
  -2   3  15        4.50        2.28      9.31 o 
  -1   3  15      253.84      271.49     18.58 o 
   0   3  15       50.89       44.79     14.87 o 
   1   3  15      236.14      244.54     22.32 o 
   2   3  15       76.10       69.80     11.38 o 
   3   3  15        6.19        4.60     16.14 o 
  -6   4  15      220.27      200.72     36.09 o 
  -5   4  15        0.07       -8.70     18.59 o 
  -4   4  15        0.84       -9.18     16.60 o 
  -3   4  15        1.22       -7.31     17.97 o 
  -2   4  15       98.44       87.00     21.53 o 
  -1   4  15      121.38      130.39     20.21 o 
   0   4  15       69.55       74.38     18.24 o 
   1   4  15      199.85      183.58     22.11 o 
   2   4  15       21.35       26.67     10.96 o 
   3   4  15        4.89        9.25     14.24 o 
  -4   5  15       51.72       31.69     21.00 o 
  -3   5  15        1.39        5.65     15.22 o 
  -2   5  15       65.72       95.22     18.98 o 
  -1   5  15        0.14        5.01     16.27 o 
   0   5  15      145.54      135.27     21.68 o 
   1   5  15       67.52       69.36     18.45 o 
   2   5  15      145.12      172.51     23.35 o 
  -3   6  15        7.54       13.63     19.14 o 
  -2   6  15        7.38        8.22     18.02 o 
  -1   6  15       77.71       80.19     19.87 o 
   0   6  15        2.44       -2.40     19.85 o 
   1   6  15       35.72       26.60     18.83 o 
   2   6  15      108.94      122.67     20.69 o 
  -2   7  15       24.61       48.92     20.75 o 
  -1   7  15      112.34      108.18     22.18 o 
   0   7  15       16.86       22.21     21.55 o 
   1   7  15       31.86       24.53     21.44 o 
   2   7  15       23.77       19.68     17.20 o 
  -2  -9  16        3.56        7.24     14.49 o 
  -1  -9  16       21.74       33.42     14.13 o 
   0  -9  16       11.05       12.54     14.45 o 
  -3  -8  16        9.51        6.73     11.75 o 
  -2  -8  16       18.81       18.94     13.52 o 
  -1  -8  16       32.37       27.02     12.98 o 
   0  -8  16      137.95      170.96     18.42 o 
   1  -8  16      124.18      151.93     18.83 o 
   2  -8  16       57.91       62.30     15.02 o 
  -6  -7  16      126.65       84.24     24.33 o 
  -4  -7  16        5.47        5.88     13.11 o 
  -3  -7  16       25.30       19.16     11.05 o 
  -2  -7  16       38.16       55.84     15.00 o 
  -1  -7  16       14.13       21.87     13.01 o 
   0  -7  16      276.58      316.46     22.49 o 
   1  -7  16      187.40      183.18     18.12 o 
   2  -7  16      303.42      323.93     23.80 o 
   3  -7  16       10.92       11.49     12.45 o 
  -6  -6  16        2.10       -0.93     14.09 o 
  -5  -6  16       45.04       35.76     11.00 o 
  -4  -6  16        0.16        4.76     12.63 o 
  -3  -6  16        8.98        9.59     13.69 o 
  -2  -6  16      130.19      162.58     18.34 o 
  -1  -6  16       11.25       23.42     12.50 o 
   0  -6  16        9.24        3.77     11.90 o 
   1  -6  16       18.52       10.53     11.54 o 
   2  -6  16      404.65      464.45     26.31 o 
   3  -6  16       97.83      105.18     16.91 o 
  -7  -5  16       10.41       14.67     16.94 o 
  -6  -5  16       16.69       21.19      9.82 o 
  -5  -5  16      120.98      124.48     17.27 o 
  -4  -5  16        1.75        2.16      7.48 o 
  -3  -5  16       57.19       51.67     12.14 o 
  -2  -5  16       96.11       93.70     16.24 o 
  -1  -5  16      431.48      493.59     25.35 o 
   0  -5  16      144.54      152.55     18.36 o 
   1  -5  16      110.51      118.52     17.30 o 
   2  -5  16       50.26       30.03     12.63 o 
   3  -5  16       23.30       37.16     12.58 o 
   4  -5  16       18.10       29.01     15.15 o 
  -7  -4  16        0.59        3.64     18.50 o 
  -6  -4  16       12.08        8.81     10.03 o 
  -5  -4  16      202.35      209.26     19.87 o 
  -4  -4  16       22.70       10.52      7.95 o 
  -3  -4  16      155.21      144.45     16.45 o 
  -2  -4  16        6.95        1.60     14.04 o 
  -1  -4  16      385.73      403.74     23.17 o 
   0  -4  16      500.75      475.52     24.40 o 
   1  -4  16      474.65      445.57     23.56 o 
   2  -4  16      130.37      125.38     17.00 o 
   3  -4  16       10.70        4.17     13.12 o 
   4  -4  16       28.96       27.61     12.18 o 
   5  -4  16       24.07       24.28     13.13 o 
  -7  -3  16        3.12       -2.48     16.99 o 
  -6  -3  16        2.48        4.39      9.79 o 
  -5  -3  16      102.60      101.63     11.94 o 
  -4  -3  16      431.01      393.96     19.27 o 
  -3  -3  16       81.48       88.48     12.54 o 
  -2  -3  16      634.65      672.66     28.53 o 
  -1  -3  16       62.58       52.61      8.85 o 
   0  -3  16       72.31       60.81      9.87 o 
   1  -3  16      267.84      268.79     15.59 o 
   2  -3  16      155.49      157.87     16.54 o 
   3  -3  16       14.57       14.23     12.46 o 
   4  -3  16       65.31       52.13     13.27 o 
  -7  -2  16       19.48       29.80     21.03 o 
  -6  -2  16       29.34       23.69     10.31 o 
  -5  -2  16       27.84       32.95     11.75 o 
  -4  -2  16      139.59      134.75     23.54 o 
  -3  -2  16      456.67      400.14     39.47 o 
  -2  -2  16      324.15      367.13     22.49 o 
  -1  -2  16      288.62      282.04     35.13 o 
   0  -2  16       23.64       29.46      8.74 o 
   1  -2  16        4.86        2.63      7.60 o 
   2  -2  16      210.46      203.22     22.02 o 
   3  -2  16        0.70       -1.24      8.17 o 
  -7  -1  16        6.69        4.26     18.50 o 
  -6  -1  16      132.66      115.51     15.77 o 
  -5  -1  16      456.85      447.34     23.01 o 
  -4  -1  16        0.37       -3.80     12.38 o 
  -3  -1  16      141.24      163.67     15.86 o 
  -2  -1  16      344.45      317.15     21.71 o 
  -1  -1  16      141.43      142.15     10.90 o 
   0  -1  16       88.58       77.45      9.93 o 
   1  -1  16       10.95        6.61      7.78 o 
   2  -1  16       98.93      102.13     10.76 o 
   3  -1  16       13.37        6.13     14.61 o 
   4  -1  16        1.72       -1.32     14.47 o 
  -6   0  16      176.69      170.33     29.03 o 
  -5   0  16      304.90      277.01     28.88 o 
  -4   0  16      308.07      323.68     20.06 o 
  -3   0  16      502.91      490.49     25.08 o 
  -2   0  16        3.80        4.48      7.98 o 
  -1   0  16       15.41       18.12      8.13 o 
   0   0  16        9.14       10.78      8.10 o 
   1   0  16        0.21       -1.79      7.68 o 
   2   0  16      177.73      196.36     21.07 o 
   3   0  16       26.65       22.59     16.96 o 
   4   0  16        1.15       -1.54     16.06 o 
  -6   1  16       16.15       28.12     20.51 o 
  -5   1  16       85.13      101.52     29.09 o 
  -4   1  16      329.73      319.36     60.23 o 
  -3   1  16      249.64      279.98     22.65 o 
  -2   1  16      222.92      236.47     19.10 o 
  -1   1  16       11.41       11.24      7.04 o 
   0   1  16       17.95       23.52      6.94 o 
   1   1  16        0.65        0.72      9.37 o 
   2   1  16      130.30      116.08     18.95 o 
   3   1  16       98.41       91.31     16.80 o 
  -6   2  16      145.00       94.80     28.90 o 
  -5   2  16        4.66        9.42     25.83 o 
  -3   2  16       65.45       41.11     16.25 o 
  -2   2  16      155.10      167.82     20.17 o 
  -1   2  16        4.66        2.89      8.69 o 
   0   2  16        1.70       10.59      9.13 o 
   1   2  16       46.32       50.54     10.50 o 
   2   2  16       20.15       15.20     15.50 o 
   3   2  16      136.26      115.69     18.61 o 
  -6   3  16      185.08      175.71     35.61 o 
  -3   3  16       15.04       15.53     18.73 o 
  -2   3  16       93.34       94.35     13.69 o 
  -1   3  16       28.58       14.59     18.02 o 
   0   3  16       59.20       74.63     18.50 o 
   1   3  16      222.12      204.56     17.36 o 
   2   3  16      244.69      245.88     24.47 o 
  -4   4  16       52.61       59.73     21.39 o 
  -3   4  16        2.02        0.96     19.35 o 
  -2   4  16       93.27      106.78     21.41 o 
  -1   4  16       12.15       19.39     18.21 o 
   0   4  16       30.34       26.84     16.74 o 
   1   4  16       96.39       93.00     20.23 o 
   2   4  16      428.73      448.90     21.06 o 
  -3   5  16        2.81       10.33     15.24 o 
  -2   5  16       19.22        4.07     17.09 o 
  -1   5  16        8.78       14.59     18.64 o 
   0   5  16      117.88       98.83     21.83 o 
   1   5  16        9.61       16.73     15.05 o 
   2   5  16       95.26       98.22     18.86 o 
  -1   6  16      120.09      103.08     22.86 o 
   0   6  16        4.88       16.08     16.20 o 
   1   6  16       99.17       69.65     20.51 o 
   2   6  16        1.58        6.19     16.44 o 
  -2  -7  17        0.38       -0.35     12.93 o 
  -1  -7  17       70.95       81.16     16.93 o 
   0  -7  17       51.31       54.09     14.90 o 
   1  -7  17        4.43       11.04     14.99 o 
  -6  -6  17        2.10      -10.04     11.95 o 
  -3  -6  17       26.56       46.52     16.16 o 
  -2  -6  17       11.44        8.97     12.80 o 
  -1  -6  17      107.64       94.53     14.81 o 
   0  -6  17       99.55      120.26     15.78 o 
   1  -6  17       15.65       23.40     14.86 o 
   2  -6  17        0.16       -4.54     15.09 o 
  -6  -5  17       19.89       21.13     10.70 o 
  -5  -5  17        1.07        3.87     16.59 o 
  -4  -5  17       16.06       50.90     16.88 o 
  -3  -5  17      238.92      231.84     20.92 o 
  -2  -5  17       34.31       21.81     13.48 o 
  -1  -5  17        1.06        3.31     13.96 o 
   0  -5  17       28.46       31.80     15.08 o 
   1  -5  17      177.15      183.92     17.51 o 
   2  -5  17       30.17       54.20     14.88 o 
   3  -5  17        0.03        3.20     11.71 o 
  -6  -4  17       45.66       33.72     11.48 o 
  -5  -4  17        7.21        7.24     11.75 o 
  -4  -4  17      111.24       94.85     12.86 o 
  -3  -4  17       48.30       48.31     14.43 o 
  -2  -4  17      254.07      261.85     21.17 o 
  -1  -4  17      190.76      197.40     19.77 o 
   0  -4  17        0.18       -6.68     13.96 o 
   1  -4  17       16.34       27.03     12.98 o 
   2  -4  17       84.34       72.53     15.70 o 
   3  -4  17        0.46       -5.21     14.62 o 
   4  -4  17       13.03       10.16     12.99 o 
  -6  -3  17       38.77       23.34     14.24 o 
  -5  -3  17       51.69       56.35     10.38 o 
  -4  -3  17       12.65       15.18     15.14 o 
  -3  -3  17       26.02       29.37     16.00 o 
  -2  -3  17      569.95      584.73     27.13 o 
  -1  -3  17      346.78      334.05     21.66 o 
   0  -3  17       81.72      102.01     10.81 o 
   1  -3  17       11.41       19.73     11.25 o 
   2  -3  17       38.94       48.16     13.77 o 
   3  -3  17       20.32       10.36     12.86 o 
  -6  -2  17       13.39        8.63     12.17 o 
  -5  -2  17      102.28       90.02     15.42 o 
  -4  -2  17       39.10       45.25     13.02 o 
  -3  -2  17       66.50       56.35     13.83 o 
  -2  -2  17       15.82       21.47     13.52 o 
  -1  -2  17      201.18      185.35     18.68 o 
   0  -2  17       77.27       84.21     13.18 o 
   1  -2  17       40.06       52.39      9.82 o 
   2  -2  17        2.52        6.94      8.74 o 
   3  -2  17        0.86       10.80     11.46 o 
  -6  -1  17        2.25       -6.87     20.23 o 
  -5  -1  17       20.19        9.71     12.80 o 
  -4  -1  17      189.42      180.75     18.63 o 
  -3  -1  17      277.37      242.79     20.53 o 
  -2  -1  17       66.32       84.05     15.97 o 
  -1  -1  17       26.45       23.56      8.57 o 
   0  -1  17       15.25        6.94      8.09 o 
   1  -1  17       37.41       37.05      8.42 o 
   2  -1  17       38.79       30.12      9.30 o 
   3  -1  17      109.98       93.98     19.87 o 
  -6   0  17      188.83      126.20     27.75 o 
  -5   0  17       11.07       10.22     12.80 o 
  -4   0  17       50.39       43.34     13.21 o 
  -3   0  17       99.78      108.03     18.27 o 
  -2   0  17      175.72      156.38     18.42 o 
  -1   0  17      126.58      122.48     11.20 o 
   0   0  17        0.40        4.31      8.09 o 
   1   0  17        1.58       -0.80      7.92 o 
   2   0  17       20.90       14.10     14.21 o 
   3   0  17       71.70       53.05     17.62 o 
  -6   1  17      202.70      190.03     35.72 o 
  -5   1  17       50.47       31.78     23.96 o 
  -4   1  17       45.75       43.15     14.97 o 
  -3   1  17        7.54       13.87     12.94 o 
  -2   1  17      260.45      277.97     21.27 o 
  -1   1  17        9.07        5.12      8.27 o 
   0   1  17        1.05        1.42     13.17 o 
   1   1  17        0.81        2.87      9.57 o 
   2   1  17       15.06       14.67     14.97 o 
  -5   2  17       21.03        6.18     22.48 o 
  -3   2  17       10.77        9.61     13.71 o 
  -2   2  17       73.91       68.25     11.55 o 
  -1   2  17        0.94        1.98      9.13 o 
   0   2  17        0.40       -1.99     10.35 o 
   1   2  17       16.03       17.82     10.01 o 
   2   2  17      217.04      212.47     22.16 o 
  -3   3  17        2.08       -2.43     17.60 o 
  -2   3  17       32.39       33.20     19.18 o 
  -1   3  17       94.45       77.85     20.59 o 
   0   3  17       13.82       19.25     10.31 o 
   1   3  17        2.22        6.03     10.21 o 
  -2   4  17       40.74       28.46     17.29 o 
  -1   4  17      142.48      102.33     21.75 o 
   0   4  17      122.13       98.50     19.42 o 
   1   4  17      102.81       85.76     13.61 o 
  -1   5  17      167.41      157.34     23.32 o 
   0   5  17       18.94        9.54     17.48 o 
   1   5  17      210.87      173.47     22.67 o 
  -2  -5  18       98.45      103.02     17.79 o 
  -1  -5  18       50.16       49.43     15.92 o 
   0  -5  18        4.25        8.71     13.37 o 
   1  -5  18        0.65       -7.32     13.73 o 
  -5  -4  18       26.46       13.68     16.27 o 
  -3  -4  18       57.09       57.24     17.30 o 
  -2  -4  18       40.87       41.25     14.66 o 
  -1  -4  18       58.52       55.24     15.18 o 
   0  -4  18       20.44       17.01     13.55 o 
   1  -4  18       88.80       96.89     15.77 o 
   2  -4  18        5.62       -1.64     12.14 o 
  -6  -3  18       97.85      100.29     23.35 o 
  -5  -3  18       56.09       34.85     18.64 o 
  -3  -3  18       26.05       26.21     15.40 o 
  -2  -3  18        0.51        2.67     13.89 o 
  -1  -3  18       72.94       96.67     16.67 o 
   0  -3  18       36.74       38.63     12.47 o 
   1  -3  18      159.56      165.48     18.52 o 
   2  -3  18        0.07       -2.64     13.21 o 
   3  -3  18        0.54       -3.08     12.04 o 
  -6  -2  18       92.14       72.45     24.44 o 
  -4  -2  18        0.28        5.46     13.62 o 
  -3  -2  18       48.22       36.19     14.28 o 
  -2  -2  18       91.78       97.24     16.45 o 
  -1  -2  18       83.06       86.17     15.55 o 
   0  -2  18       38.43       32.64      9.29 o 
   1  -2  18      118.84      130.22     11.74 o 
   2  -2  18       78.44       75.47     10.49 o 
  -6  -1  18       75.74       52.29     22.42 o 
  -4  -1  18        2.62       -2.84     14.41 o 
  -3  -1  18        2.33        7.24     12.54 o 
  -2  -1  18       86.59       90.89     16.12 o 
  -1  -1  18       15.93       24.39     13.50 o 
   0  -1  18       20.57       16.47      8.61 o 
   1  -1  18       66.45       57.22     10.22 o 
   2  -1  18       72.13       54.14     15.18 o 
  -5   0  18      128.33       83.94     27.24 o 
  -4   0  18       24.18       17.36     14.24 o 
  -3   0  18        5.88        6.14     14.85 o 
  -2   0  18       26.33       25.70     15.00 o 
  -1   0  18       57.40       47.89     13.18 o 
   0   0  18        0.51        5.07      9.84 o 
   1   0  18        0.44       -5.08     13.65 o 
   2   0  18      128.16      127.93     20.38 o 
  -5   1  18      136.53      133.38     27.05 o 
  -4   1  18        1.13      -15.78     15.78 o 
  -3   1  18       97.89       91.65     16.94 o 
  -2   1  18       21.90       16.67     13.88 o 
  -1   1  18       23.32       28.45     12.38 o 
   0   1  18       39.15       31.79     14.59 o 
   1   1  18       31.01       39.38     13.81 o 
  -3   2  18       61.01       39.53     14.76 o 
  -1   2  18       50.28       53.75     15.28 o 
   0   2  18       36.42       22.71     10.11 o 
   1   2  18      146.56      119.07     18.47 o 
  -1   3  18       25.37       25.41     10.17 o 
   0   3  18       43.88       35.94     11.65 o 
   0   4  18        2.27        9.27     17.83 o 
  -1  -3  19        5.93        5.53     13.59 o 
   0  -3  19       27.80       24.34     12.92 o 
   1  -3  19       77.56       69.38     14.64 o 
  -2  -2  19        8.13        7.13     14.06 o 
  -1  -2  19       45.71       41.98     13.80 o 
   0  -2  19        2.48       -6.29     12.23 o 
   1  -2  19       43.80       37.25     10.10 o 
  -3  -1  19        1.01        6.90     14.27 o 
  -2  -1  19       26.74       28.64     14.78 o 
  -1  -1  19      117.18      178.55     18.90 o 
   0  -1  19       42.90       56.51     12.89 o 
   1  -1  19        8.69        8.47     14.13 o 
  -3   0  19       34.48       38.72     16.90 o 
  -2   0  19       11.33        7.36     12.95 o 
  -1   0  19       66.07       55.52     14.95 o 
   0   0  19       62.95       58.84     16.00 o 
   1   0  19       89.41       87.99     17.97 o 
  -3   1  19      120.57       88.70     17.56 o 
   0   1  19        0.24       -1.57     14.32 o 
   0   2  19        0.35        4.03     14.53 o 
                                                 
